# Supplementary material for: Estimating COVID-19 incidence and prevalence using lateral flow tests in England and Scotland, 2023-2024
Source: Nat Commun. 2026 Jan 16;17:834. doi: 10.1038/s41467-025-67272-9 (PMC12828025; doi:10.1038/s41467-025-67272-9)
Supplement: Supplementary file 4 — Source data [file 41467_2025_67272_MOESM4_ESM.xlsx]

## Sheet: Fig1
date	median	lower95	upper95
2023-11-14	1.30781	1.00127	1.71358
2023-11-15	1.32758	1.04271	1.69874
2023-11-16	1.34754	1.07835	1.69213
2023-11-17	1.3686	1.11042	1.697
2023-11-18	1.38979	1.14241	1.70543
2023-11-19	1.41045	1.16596	1.71593
2023-11-20	1.43216	1.19034	1.73631
2023-11-21	1.45265	1.2109	1.75599
2023-11-22	1.47291	1.22957	1.76809
2023-11-23	1.4936	1.24848	1.79069
2023-11-24	1.51407	1.26814	1.8122
2023-11-25	1.53527	1.29383	1.8403
2023-11-26	1.56005	1.31492	1.87254
2023-11-27	1.58586	1.3393	1.90839
2023-11-28	1.62077	1.36653	1.95533
2023-11-29	1.66462	1.40557	2.00937
2023-11-30	1.72081	1.4546	2.07136
2023-12-01	1.79117	1.51181	2.15027
2023-12-02	1.8767	1.58236	2.24437
2023-12-03	1.98056	1.66901	2.35745
2023-12-04	2.09797	1.76654	2.48564
2023-12-05	2.23334	1.88537	2.6357
2023-12-06	2.381	2.01337	2.80483
2023-12-07	2.54451	2.15823	2.99299
2023-12-08	2.72261	2.31222	3.19192
2023-12-09	2.90827	2.47381	3.41003
2023-12-10	3.09718	2.63798	3.64091
2023-12-11	3.28683	2.80018	3.86707
2023-12-12	3.47263	2.95866	4.08973
2023-12-13	3.6525	3.12269	4.29365
2023-12-14	3.82571	3.27097	4.49348
2023-12-15	3.98087	3.40985	4.67102
2023-12-16	4.11949	3.53401	4.82382
2023-12-17	4.23938	3.64307	4.96153
2023-12-18	4.34084	3.73031	5.06456
2023-12-19	4.4253	3.79849	5.14819
2023-12-20	4.48655	3.85767	5.20729
2023-12-21	4.52234	3.88652	5.23943
2023-12-22	4.53718	3.8958	5.2411
2023-12-23	4.52299	3.8951	5.21733
2023-12-24	4.49201	3.87158	5.16317
2023-12-25	4.43264	3.82978	5.09281
2023-12-26	4.34707	3.7571	4.98926
2023-12-27	4.24494	3.66655	4.8708
2023-12-28	4.12088	3.55875	4.73279
2023-12-29	3.98305	3.44102	4.57926
2023-12-30	3.82597	3.31116	4.41137
2023-12-31	3.66176	3.17308	4.22609
2024-01-01	3.49279	3.02157	4.03454
2024-01-02	3.32602	2.87433	3.85022
2024-01-03	3.16474	2.73641	3.66285
2024-01-04	3.01164	2.60859	3.48372
2024-01-05	2.86676	2.47691	3.32236
2024-01-06	2.73553	2.35266	3.1743
2024-01-07	2.61739	2.23892	3.03343
2024-01-08	2.51025	2.13895	2.91481
2024-01-09	2.41068	2.04914	2.80055
2024-01-10	2.32294	1.9676	2.70611
2024-01-11	2.24345	1.89257	2.62319
2024-01-12	2.17311	1.82888	2.54994
2024-01-13	2.11638	1.77183	2.48718
2024-01-14	2.06609	1.72616	2.43363
2024-01-15	2.02419	1.68622	2.38795
2024-01-16	1.99734	1.659	2.36189
2024-01-17	1.97896	1.64336	2.3485
2024-01-18	1.96946	1.63471	2.34054
2024-01-19	1.97165	1.6343	2.34144
2024-01-20	1.98144	1.64331	2.35429
2024-01-21	1.99811	1.6605	2.37254
2024-01-22	2.01926	1.6807	2.3889
2024-01-23	2.04081	1.70118	2.41375
2024-01-24	2.0617	1.72305	2.43633
2024-01-25	2.07792	1.74425	2.45979
2024-01-26	2.08861	1.75784	2.47795
2024-01-27	2.09534	1.75939	2.48442
2024-01-28	2.09081	1.75739	2.48455
2024-01-29	2.07683	1.74114	2.46806
2024-01-30	2.05197	1.71967	2.43726
2024-01-31	2.0146	1.68435	2.39738
2024-02-01	1.97018	1.64169	2.34862
2024-02-02	1.91928	1.59307	2.28562
2024-02-03	1.85821	1.53573	2.218
2024-02-04	1.79313	1.48191	2.14645
2024-02-05	1.72429	1.42536	2.06464
2024-02-06	1.65761	1.36605	1.98463
2024-02-07	1.58769	1.30606	1.90425
2024-02-08	1.51907	1.24675	1.82395
2024-02-09	1.45078	1.18983	1.75007
2024-02-10	1.3864	1.13767	1.676
2024-02-11	1.3238	1.08739	1.60433
2024-02-12	1.26342	1.03292	1.53616
2024-02-13	1.20548	0.983711	1.47278
2024-02-14	1.15115	0.938858	1.41094
2024-02-15	1.10151	0.89814	1.35381
2024-02-16	1.05248	0.855244	1.29889
2024-02-17	1.00635	0.81403	1.24949
2024-02-18	0.963376	0.775237	1.20252
2024-02-19	0.923092	0.741364	1.15517
2024-02-20	0.887329	0.710737	1.10967
2024-02-21	0.854674	0.679482	1.07153
2024-02-22	0.825076	0.652651	1.0373
2024-02-23	0.799952	0.628797	1.00601
2024-02-24	0.777134	0.6048	0.979318
2024-02-25	0.75831	0.58709	0.957546
2024-02-26	0.744562	0.575934	0.944021
2024-02-27	0.73282	0.562928	0.937752
2024-02-28	0.724652	0.555757	0.93366
2024-02-29	0.719603	0.549602	0.935382
2024-03-01	0.7184	0.543482	0.944627
2024-03-02	0.719836	0.538102	0.954421
2024-03-03	0.723245	0.529866	0.975963
2024-03-04	0.728875	0.521344	1.00692
2024-03-05	0.736836	0.511099	1.05238
2024-03-06	0.746345	0.494927	1.11195
2024-03-07	0.756967	0.478577	1.18046

## Sheet: Fig2
date	age_group	median	lower95	upper95
2023-11-14	65 to 74 years	0.808651	0.598135	1.0673
2023-11-15	65 to 74 years	0.81999	0.62291	1.05552
2023-11-16	65 to 74 years	0.829705	0.647685	1.05159
2023-11-17	65 to 74 years	0.842836	0.669934	1.05681
2023-11-18	65 to 74 years	0.855217	0.687703	1.05605
2023-11-19	65 to 74 years	0.867594	0.701305	1.06785
2023-11-20	65 to 74 years	0.879414	0.715193	1.07094
2023-11-21	65 to 74 years	0.891712	0.727209	1.0831
2023-11-22	65 to 74 years	0.903051	0.739733	1.09702
2023-11-23	65 to 74 years	0.914324	0.751633	1.1079
2023-11-24	65 to 74 years	0.925258	0.763808	1.12298
2023-11-25	65 to 74 years	0.938909	0.776365	1.13804
2023-11-26	65 to 74 years	0.953842	0.787543	1.15665
2023-11-27	65 to 74 years	0.970777	0.804133	1.1778
2023-11-28	65 to 74 years	0.992408	0.822432	1.20477
2023-11-29	65 to 74 years	1.01698	0.843332	1.23453
2023-11-30	65 to 74 years	1.05014	0.870835	1.26999
2023-12-01	65 to 74 years	1.0915	0.906682	1.31749
2023-12-02	65 to 74 years	1.14149	0.948648	1.37619
2023-12-03	65 to 74 years	1.20238	0.9986	1.44235
2023-12-04	65 to 74 years	1.273	1.0596	1.52138
2023-12-05	65 to 74 years	1.35455	1.12674	1.61499
2023-12-06	65 to 74 years	1.44565	1.2053	1.72108
2023-12-07	65 to 74 years	1.54588	1.29196	1.83899
2023-12-08	65 to 74 years	1.65281	1.3857	1.96892
2023-12-09	65 to 74 years	1.76884	1.4847	2.10674
2023-12-10	65 to 74 years	1.88808	1.58688	2.23952
2023-12-11	65 to 74 years	2.00626	1.69153	2.38148
2023-12-12	65 to 74 years	2.12571	1.79532	2.52133
2023-12-13	65 to 74 years	2.24179	1.89679	2.66128
2023-12-14	65 to 74 years	2.34937	1.99279	2.78803
2023-12-15	65 to 74 years	2.44992	2.0823	2.90031
2023-12-16	65 to 74 years	2.54076	2.16417	3.00507
2023-12-17	65 to 74 years	2.62073	2.23525	3.09044
2023-12-18	65 to 74 years	2.69037	2.29099	3.16296
2023-12-19	65 to 74 years	2.74489	2.34154	3.21921
2023-12-20	65 to 74 years	2.78477	2.37796	3.25836
2023-12-21	65 to 74 years	2.80882	2.39909	3.28419
2023-12-22	65 to 74 years	2.81959	2.41326	3.29267
2023-12-23	65 to 74 years	2.8188	2.41163	3.28604
2023-12-24	65 to 74 years	2.80099	2.39978	3.25868
2023-12-25	65 to 74 years	2.76347	2.37496	3.20625
2023-12-26	65 to 74 years	2.71249	2.3356	3.14796
2023-12-27	65 to 74 years	2.64869	2.27836	3.06555
2023-12-28	65 to 74 years	2.57098	2.20839	2.97458
2023-12-29	65 to 74 years	2.48041	2.12945	2.87226
2023-12-30	65 to 74 years	2.38312	2.04487	2.76617
2023-12-31	65 to 74 years	2.27924	1.96198	2.64969
2024-01-01	65 to 74 years	2.17426	1.87075	2.52595
2024-01-02	65 to 74 years	2.06985	1.77758	2.40316
2024-01-03	65 to 74 years	1.96914	1.68874	2.28265
2024-01-04	65 to 74 years	1.8704	1.60358	2.16705
2024-01-05	65 to 74 years	1.77852	1.52033	2.0605
2024-01-06	65 to 74 years	1.69224	1.4454	1.95709
2024-01-07	65 to 74 years	1.61454	1.37121	1.87006
2024-01-08	65 to 74 years	1.54395	1.30814	1.78751
2024-01-09	65 to 74 years	1.4792	1.24934	1.71488
2024-01-10	65 to 74 years	1.42027	1.19731	1.65219
2024-01-11	65 to 74 years	1.36687	1.15091	1.59654
2024-01-12	65 to 74 years	1.31937	1.10667	1.54811
2024-01-13	65 to 74 years	1.27805	1.07016	1.50807
2024-01-14	65 to 74 years	1.24358	1.04111	1.47161
2024-01-15	65 to 74 years	1.21581	1.01663	1.44286
2024-01-16	65 to 74 years	1.19511	0.996538	1.41967
2024-01-17	65 to 74 years	1.18034	0.97882	1.40787
2024-01-18	65 to 74 years	1.17177	0.969376	1.40073
2024-01-19	65 to 74 years	1.16952	0.966997	1.39813
2024-01-20	65 to 74 years	1.17164	0.97277	1.40313
2024-01-21	65 to 74 years	1.17808	0.978734	1.41137
2024-01-22	65 to 74 years	1.18777	0.986484	1.42041
2024-01-23	65 to 74 years	1.19918	1.0007	1.43105
2024-01-24	65 to 74 years	1.21073	1.01025	1.44549
2024-01-25	65 to 74 years	1.22096	1.01996	1.45811
2024-01-26	65 to 74 years	1.22636	1.02259	1.46968
2024-01-27	65 to 74 years	1.22846	1.0258	1.47119
2024-01-28	65 to 74 years	1.22688	1.02395	1.47166
2024-01-29	65 to 74 years	1.21671	1.01609	1.4624
2024-01-30	65 to 74 years	1.20427	1.00318	1.44679
2024-01-31	65 to 74 years	1.18404	0.983335	1.42226
2024-02-01	65 to 74 years	1.15657	0.960594	1.39305
2024-02-02	65 to 74 years	1.12621	0.931176	1.35689
2024-02-03	65 to 74 years	1.0916	0.900115	1.31754
2024-02-04	65 to 74 years	1.054	0.865468	1.27246
2024-02-05	65 to 74 years	1.01399	0.829987	1.22316
2024-02-06	65 to 74 years	0.973526	0.794629	1.17454
2024-02-07	65 to 74 years	0.931514	0.759494	1.12595
2024-02-08	65 to 74 years	0.890351	0.724883	1.07705
2024-02-09	65 to 74 years	0.850263	0.690702	1.03055
2024-02-10	65 to 74 years	0.810936	0.659258	0.98828
2024-02-11	65 to 74 years	0.77281	0.627116	0.944493
2024-02-12	65 to 74 years	0.736777	0.596707	0.902052
2024-02-13	65 to 74 years	0.703044	0.565092	0.861985
2024-02-14	65 to 74 years	0.670838	0.53755	0.821188
2024-02-15	65 to 74 years	0.64039	0.511994	0.7856
2024-02-16	65 to 74 years	0.610919	0.485364	0.751651
2024-02-17	65 to 74 years	0.583005	0.460407	0.719562
2024-02-18	65 to 74 years	0.556236	0.436313	0.688856
2024-02-19	65 to 74 years	0.532315	0.417027	0.660529
2024-02-20	65 to 74 years	0.509942	0.398378	0.634908
2024-02-21	65 to 74 years	0.489538	0.379916	0.612025
2024-02-22	65 to 74 years	0.47123	0.364198	0.591833
2024-02-23	65 to 74 years	0.455359	0.349078	0.572835
2024-02-24	65 to 74 years	0.441658	0.336966	0.556567
2024-02-25	65 to 74 years	0.430194	0.326281	0.544198
2024-02-26	65 to 74 years	0.420084	0.315987	0.534007
2024-02-27	65 to 74 years	0.412155	0.307902	0.52633
2024-02-28	65 to 74 years	0.406385	0.301748	0.523531
2024-02-29	65 to 74 years	0.402545	0.296463	0.523713
2024-03-01	65 to 74 years	0.400807	0.291499	0.527345
2024-03-02	65 to 74 years	0.400569	0.288181	0.5301
2024-03-03	65 to 74 years	0.401741	0.283454	0.539078
2024-03-04	65 to 74 years	0.404083	0.277053	0.553884
2024-03-05	65 to 74 years	0.407772	0.271449	0.575475
2024-03-06	65 to 74 years	0.411453	0.265023	0.609311
2024-03-07	65 to 74 years	0.416429	0.257658	0.650793
2023-11-14	75 years and over	0.708647	0.510683	0.954785
2023-11-15	75 years and over	0.72019	0.532485	0.947778
2023-11-16	75 years and over	0.731359	0.553316	0.942163
2023-11-17	75 years and over	0.741182	0.569293	0.941604
2023-11-18	75 years and over	0.753103	0.586937	0.947731
2023-11-19	75 years and over	0.763901	0.600983	0.955947
2023-11-20	75 years and over	0.775385	0.613154	0.960648
2023-11-21	75 years and over	0.786328	0.623848	0.967385
2023-11-22	75 years and over	0.79693	0.634959	0.976143
2023-11-23	75 years and over	0.807396	0.646263	0.986142
2023-11-24	75 years and over	0.818838	0.658763	0.997849
2023-11-25	75 years and over	0.829556	0.669256	1.01413
2023-11-26	75 years and over	0.842504	0.68138	1.02881
2023-11-27	75 years and over	0.857426	0.694508	1.0472
2023-11-28	75 years and over	0.875805	0.710493	1.06862
2023-11-29	75 years and over	0.898613	0.730002	1.09895
2023-11-30	75 years and over	0.927003	0.7546	1.13461
2023-12-01	75 years and over	0.962841	0.785247	1.1754
2023-12-02	75 years and over	1.00667	0.821294	1.22479
2023-12-03	75 years and over	1.05825	0.866242	1.28204
2023-12-04	75 years and over	1.11912	0.918378	1.3489
2023-12-05	75 years and over	1.18905	0.976446	1.43159
2023-12-06	75 years and over	1.26831	1.0432	1.52424
2023-12-07	75 years and over	1.35542	1.11767	1.62318
2023-12-08	75 years and over	1.4513	1.20226	1.73717
2023-12-09	75 years and over	1.55208	1.28961	1.85696
2023-12-10	75 years and over	1.65675	1.37851	1.98242
2023-12-11	75 years and over	1.76436	1.47007	2.10984
2023-12-12	75 years and over	1.87153	1.56199	2.23577
2023-12-13	75 years and over	1.97253	1.64988	2.35384
2023-12-14	75 years and over	2.07144	1.73711	2.46768
2023-12-15	75 years and over	2.16559	1.81415	2.5764
2023-12-16	75 years and over	2.24759	1.88833	2.67274
2023-12-17	75 years and over	2.32605	1.95218	2.7554
2023-12-18	75 years and over	2.38971	2.00404	2.83006
2023-12-19	75 years and over	2.44273	2.04852	2.89875
2023-12-20	75 years and over	2.48276	2.08304	2.94192
2023-12-21	75 years and over	2.51026	2.1117	2.96662
2023-12-22	75 years and over	2.525	2.12164	2.97318
2023-12-23	75 years and over	2.52461	2.12787	2.9702
2023-12-24	75 years and over	2.51215	2.12498	2.94897
2023-12-25	75 years and over	2.48463	2.10504	2.91286
2023-12-26	75 years and over	2.43993	2.07156	2.8599
2023-12-27	75 years and over	2.38518	2.02546	2.7975
2023-12-28	75 years and over	2.31925	1.96638	2.72098
2023-12-29	75 years and over	2.24333	1.90298	2.63799
2023-12-30	75 years and over	2.15852	1.8308	2.54141
2023-12-31	75 years and over	2.06828	1.75441	2.4401
2024-01-01	75 years and over	1.97624	1.67394	2.33375
2024-01-02	75 years and over	1.88196	1.59289	2.23028
2024-01-03	75 years and over	1.78799	1.51355	2.11754
2024-01-04	75 years and over	1.6999	1.44199	2.01274
2024-01-05	75 years and over	1.61473	1.36992	1.91152
2024-01-06	75 years and over	1.53424	1.29947	1.81934
2024-01-07	75 years and over	1.46021	1.23623	1.73783
2024-01-08	75 years and over	1.39272	1.17594	1.66212
2024-01-09	75 years and over	1.33288	1.12087	1.58927
2024-01-10	75 years and over	1.2773	1.07077	1.52428
2024-01-11	75 years and over	1.22783	1.02593	1.46801
2024-01-12	75 years and over	1.18324	0.985625	1.41209
2024-01-13	75 years and over	1.1435	0.949982	1.37115
2024-01-14	75 years and over	1.11004	0.919698	1.33663
2024-01-15	75 years and over	1.08222	0.895234	1.30385
2024-01-16	75 years and over	1.06018	0.874231	1.2791
2024-01-17	75 years and over	1.04455	0.860082	1.26337
2024-01-18	75 years and over	1.03352	0.84957	1.25264
2024-01-19	75 years and over	1.02663	0.845339	1.25013
2024-01-20	75 years and over	1.02549	0.84326	1.25202
2024-01-21	75 years and over	1.0277	0.84522	1.25493
2024-01-22	75 years and over	1.03323	0.850581	1.25949
2024-01-23	75 years and over	1.04072	0.85708	1.26677
2024-01-24	75 years and over	1.04756	0.861479	1.27263
2024-01-25	75 years and over	1.05408	0.866269	1.28146
2024-01-26	75 years and over	1.05807	0.866978	1.28924
2024-01-27	75 years and over	1.05819	0.867366	1.29208
2024-01-28	75 years and over	1.05387	0.862904	1.29274
2024-01-29	75 years and over	1.04515	0.854577	1.28421
2024-01-30	75 years and over	1.03113	0.842674	1.26845
2024-01-31	75 years and over	1.01195	0.826415	1.24454
2024-02-01	75 years and over	0.989191	0.807495	1.21648
2024-02-02	75 years and over	0.962674	0.784044	1.18245
2024-02-03	75 years and over	0.932135	0.755745	1.14892
2024-02-04	75 years and over	0.899024	0.725673	1.11009
2024-02-05	75 years and over	0.865202	0.696583	1.06889
2024-02-06	75 years and over	0.829155	0.667987	1.02601
2024-02-07	75 years and over	0.794345	0.636645	0.984099
2024-02-08	75 years and over	0.758234	0.608626	0.943113
2024-02-09	75 years and over	0.722473	0.579692	0.903189
2024-02-10	75 years and over	0.687663	0.551416	0.86169
2024-02-11	75 years and over	0.654186	0.520527	0.822097
2024-02-12	75 years and over	0.623155	0.493564	0.782812
2024-02-13	75 years and over	0.592836	0.466685	0.747045
2024-02-14	75 years and over	0.564103	0.442024	0.710582
2024-02-15	75 years and over	0.536136	0.418177	0.678387
2024-02-16	75 years and over	0.509719	0.394889	0.646603
2024-02-17	75 years and over	0.484736	0.374368	0.619246
2024-02-18	75 years and over	0.461771	0.353843	0.591976
2024-02-19	75 years and over	0.440532	0.334948	0.56762
2024-02-20	75 years and over	0.420638	0.31815	0.544201
2024-02-21	75 years and over	0.402787	0.302364	0.521667
2024-02-22	75 years and over	0.387144	0.288105	0.503104
2024-02-23	75 years and over	0.372577	0.275163	0.487277
2024-02-24	75 years and over	0.359684	0.265262	0.472427
2024-02-25	75 years and over	0.348741	0.255496	0.460648
2024-02-26	75 years and over	0.339771	0.246917	0.449775
2024-02-27	75 years and over	0.332209	0.239384	0.440098
2024-02-28	75 years and over	0.325835	0.232915	0.436517
2024-02-29	75 years and over	0.321083	0.227927	0.432317
2024-03-01	75 years and over	0.317781	0.22441	0.430959
2024-03-02	75 years and over	0.316051	0.220428	0.432549
2024-03-03	75 years and over	0.315642	0.215654	0.439834
2024-03-04	75 years and over	0.316512	0.210769	0.44905
2024-03-05	75 years and over	0.31775	0.206703	0.464181
2024-03-06	75 years and over	0.319619	0.201705	0.491021
2024-03-07	75 years and over	0.322349	0.19475	0.522389
2023-11-14	55 to 64 years	1.22992	0.920138	1.62144
2023-11-15	55 to 64 years	1.24834	0.960593	1.60111
2023-11-16	55 to 64 years	1.26822	0.994525	1.59451
2023-11-17	55 to 64 years	1.28747	1.02348	1.58917
2023-11-18	55 to 64 years	1.30394	1.04796	1.59286
2023-11-19	55 to 64 years	1.32142	1.07023	1.60658
2023-11-20	55 to 64 years	1.34004	1.09171	1.62218
2023-11-21	55 to 64 years	1.35787	1.1113	1.63878
2023-11-22	55 to 64 years	1.37487	1.12722	1.65834
2023-11-23	55 to 64 years	1.39189	1.14787	1.67791
2023-11-24	55 to 64 years	1.40969	1.16396	1.69464
2023-11-25	55 to 64 years	1.42733	1.18021	1.71484
2023-11-26	55 to 64 years	1.44879	1.20157	1.73949
2023-11-27	55 to 64 years	1.47166	1.22314	1.77102
2023-11-28	55 to 64 years	1.50201	1.24969	1.80049
2023-11-29	55 to 64 years	1.53957	1.28597	1.84609
2023-11-30	55 to 64 years	1.58816	1.3293	1.90196
2023-12-01	55 to 64 years	1.64945	1.38273	1.9691
2023-12-02	55 to 64 years	1.72607	1.44255	2.05487
2023-12-03	55 to 64 years	1.81461	1.51602	2.15355
2023-12-04	55 to 64 years	1.91796	1.60578	2.27185
2023-12-05	55 to 64 years	2.03644	1.71084	2.41191
2023-12-06	55 to 64 years	2.16941	1.82422	2.5637
2023-12-07	55 to 64 years	2.31236	1.94548	2.73412
2023-12-08	55 to 64 years	2.47154	2.07701	2.91628
2023-12-09	55 to 64 years	2.638	2.21933	3.10837
2023-12-10	55 to 64 years	2.80799	2.36486	3.30892
2023-12-11	55 to 64 years	2.97792	2.51191	3.51247
2023-12-12	55 to 64 years	3.14746	2.66284	3.70929
2023-12-13	55 to 64 years	3.30827	2.80482	3.89437
2023-12-14	55 to 64 years	3.45884	2.93817	4.06932
2023-12-15	55 to 64 years	3.59967	3.06091	4.23146
2023-12-16	55 to 64 years	3.7258	3.17198	4.3698
2023-12-17	55 to 64 years	3.83362	3.26927	4.48404
2023-12-18	55 to 64 years	3.92356	3.35032	4.5809
2023-12-19	55 to 64 years	3.9911	3.41318	4.6571
2023-12-20	55 to 64 years	4.04079	3.45578	4.70284
2023-12-21	55 to 64 years	4.06539	3.47598	4.72199
2023-12-22	55 to 64 years	4.0745	3.47972	4.72258
2023-12-23	55 to 64 years	4.05933	3.4719	4.69094
2023-12-24	55 to 64 years	4.01963	3.44511	4.64724
2023-12-25	55 to 64 years	3.96109	3.40039	4.5754
2023-12-26	55 to 64 years	3.87987	3.33116	4.47923
2023-12-27	55 to 64 years	3.77915	3.24842	4.36566
2023-12-28	55 to 64 years	3.66269	3.15526	4.22555
2023-12-29	55 to 64 years	3.5333	3.04558	4.07653
2023-12-30	55 to 64 years	3.39125	2.92168	3.92313
2023-12-31	55 to 64 years	3.24009	2.78988	3.75473
2024-01-01	55 to 64 years	3.08377	2.65531	3.57627
2024-01-02	55 to 64 years	2.92997	2.52173	3.39898
2024-01-03	55 to 64 years	2.78093	2.3964	3.22943
2024-01-04	55 to 64 years	2.63857	2.27011	3.06684
2024-01-05	55 to 64 years	2.50428	2.14952	2.91096
2024-01-06	55 to 64 years	2.38069	2.03895	2.76255
2024-01-07	55 to 64 years	2.26953	1.93673	2.63815
2024-01-08	55 to 64 years	2.16768	1.84444	2.52153
2024-01-09	55 to 64 years	2.07712	1.75981	2.4208
2024-01-10	55 to 64 years	1.99149	1.68498	2.33064
2024-01-11	55 to 64 years	1.91482	1.61771	2.24354
2024-01-12	55 to 64 years	1.84756	1.55671	2.1676
2024-01-13	55 to 64 years	1.78863	1.5065	2.10471
2024-01-14	55 to 64 years	1.73843	1.45969	2.05313
2024-01-15	55 to 64 years	1.69689	1.42091	2.00948
2024-01-16	55 to 64 years	1.66423	1.39113	1.97701
2024-01-17	55 to 64 years	1.64168	1.37062	1.95703
2024-01-18	55 to 64 years	1.62804	1.35842	1.94192
2024-01-19	55 to 64 years	1.62199	1.35185	1.93626
2024-01-20	55 to 64 years	1.62221	1.35608	1.9376
2024-01-21	55 to 64 years	1.62788	1.36216	1.94699
2024-01-22	55 to 64 years	1.63727	1.37556	1.95636
2024-01-23	55 to 64 years	1.65007	1.38655	1.9674
2024-01-24	55 to 64 years	1.66321	1.39774	1.97848
2024-01-25	55 to 64 years	1.67216	1.40454	1.98757
2024-01-26	55 to 64 years	1.67728	1.41	1.99319
2024-01-27	55 to 64 years	1.67679	1.40785	1.99584
2024-01-28	55 to 64 years	1.66774	1.3989	1.9852
2024-01-29	55 to 64 years	1.65202	1.3859	1.96861
2024-01-30	55 to 64 years	1.62887	1.36387	1.94177
2024-01-31	55 to 64 years	1.59674	1.33768	1.90997
2024-02-01	55 to 64 years	1.55698	1.30132	1.8619
2024-02-02	55 to 64 years	1.51134	1.26322	1.8072
2024-02-03	55 to 64 years	1.46007	1.2207	1.74554
2024-02-04	55 to 64 years	1.40637	1.17412	1.68326
2024-02-05	55 to 64 years	1.3492	1.12479	1.61697
2024-02-06	55 to 64 years	1.29188	1.07371	1.54781
2024-02-07	55 to 64 years	1.23369	1.02518	1.48434
2024-02-08	55 to 64 years	1.17622	0.973295	1.41938
2024-02-09	55 to 64 years	1.11958	0.92714	1.35816
2024-02-10	55 to 64 years	1.06464	0.880571	1.29716
2024-02-11	55 to 64 years	1.01302	0.836098	1.23632
2024-02-12	55 to 64 years	0.963349	0.792611	1.17737
2024-02-13	55 to 64 years	0.916008	0.750704	1.12311
2024-02-14	55 to 64 years	0.870284	0.710789	1.06992
2024-02-15	55 to 64 years	0.828902	0.675173	1.02017
2024-02-16	55 to 64 years	0.788701	0.640392	0.97236
2024-02-17	55 to 64 years	0.751338	0.607635	0.927871
2024-02-18	55 to 64 years	0.715747	0.576729	0.885868
2024-02-19	55 to 64 years	0.683416	0.549519	0.846226
2024-02-20	55 to 64 years	0.654121	0.522657	0.811607
2024-02-21	55 to 64 years	0.627479	0.498382	0.778828
2024-02-22	55 to 64 years	0.602591	0.47555	0.749738
2024-02-23	55 to 64 years	0.580343	0.453661	0.723618
2024-02-24	55 to 64 years	0.561359	0.437226	0.701785
2024-02-25	55 to 64 years	0.545141	0.423604	0.683194
2024-02-26	55 to 64 years	0.531495	0.409368	0.669198
2024-02-27	55 to 64 years	0.520829	0.400253	0.66177
2024-02-28	55 to 64 years	0.512294	0.392674	0.654964
2024-02-29	55 to 64 years	0.506562	0.3844	0.654043
2024-03-01	55 to 64 years	0.502529	0.376796	0.656489
2024-03-02	55 to 64 years	0.501356	0.369847	0.662461
2024-03-03	55 to 64 years	0.50188	0.362783	0.675082
2024-03-04	55 to 64 years	0.503401	0.357073	0.691889
2024-03-05	55 to 64 years	0.507294	0.346029	0.718971
2024-03-06	55 to 64 years	0.510882	0.33707	0.756107
2024-03-07	55 to 64 years	0.514325	0.323797	0.810644
2023-11-14	45 to 54 years	1.3952	1.05331	1.84012
2023-11-15	45 to 54 years	1.41705	1.09589	1.82278
2023-11-16	45 to 54 years	1.43814	1.13586	1.81729
2023-11-17	45 to 54 years	1.46021	1.16643	1.81593
2023-11-18	45 to 54 years	1.48311	1.19538	1.8296
2023-11-19	45 to 54 years	1.50651	1.22089	1.84605
2023-11-20	45 to 54 years	1.53208	1.24447	1.86427
2023-11-21	45 to 54 years	1.55372	1.26389	1.88337
2023-11-22	45 to 54 years	1.57619	1.28193	1.90616
2023-11-23	45 to 54 years	1.59608	1.29862	1.93303
2023-11-24	45 to 54 years	1.61774	1.32098	1.9599
2023-11-25	45 to 54 years	1.64031	1.34601	1.98954
2023-11-26	45 to 54 years	1.66725	1.37288	2.01731
2023-11-27	45 to 54 years	1.69742	1.40311	2.0559
2023-11-28	45 to 54 years	1.7355	1.43329	2.10172
2023-11-29	45 to 54 years	1.78254	1.47694	2.16203
2023-11-30	45 to 54 years	1.84243	1.53465	2.23772
2023-12-01	45 to 54 years	1.91706	1.59931	2.32379
2023-12-02	45 to 54 years	2.0088	1.67925	2.41908
2023-12-03	45 to 54 years	2.11637	1.76878	2.54022
2023-12-04	45 to 54 years	2.24469	1.87519	2.6816
2023-12-05	45 to 54 years	2.3904	1.99692	2.84835
2023-12-06	45 to 54 years	2.55028	2.13569	3.02887
2023-12-07	45 to 54 years	2.72743	2.28728	3.23186
2023-12-08	45 to 54 years	2.91795	2.45033	3.45422
2023-12-09	45 to 54 years	3.11915	2.61967	3.68464
2023-12-10	45 to 54 years	3.31873	2.79418	3.91487
2023-12-11	45 to 54 years	3.52611	2.97169	4.15436
2023-12-12	45 to 54 years	3.72329	3.14783	4.38696
2023-12-13	45 to 54 years	3.91437	3.31821	4.62262
2023-12-14	45 to 54 years	4.09351	3.47416	4.82078
2023-12-15	45 to 54 years	4.25942	3.62174	5.00735
2023-12-16	45 to 54 years	4.40764	3.74984	5.18306
2023-12-17	45 to 54 years	4.53959	3.87068	5.31998
2023-12-18	45 to 54 years	4.64322	3.96929	5.43221
2023-12-19	45 to 54 years	4.7313	4.04509	5.52349
2023-12-20	45 to 54 years	4.79498	4.09522	5.59172
2023-12-21	45 to 54 years	4.83257	4.13126	5.61522
2023-12-22	45 to 54 years	4.8407	4.14056	5.62226
2023-12-23	45 to 54 years	4.82063	4.12137	5.59256
2023-12-24	45 to 54 years	4.7802	4.08159	5.54066
2023-12-25	45 to 54 years	4.71802	4.02895	5.4611
2023-12-26	45 to 54 years	4.62897	3.95385	5.35618
2023-12-27	45 to 54 years	4.51122	3.86025	5.219
2023-12-28	45 to 54 years	4.3727	3.75014	5.06271
2023-12-29	45 to 54 years	4.22073	3.62332	4.88672
2023-12-30	45 to 54 years	4.05184	3.47528	4.70691
2023-12-31	45 to 54 years	3.87917	3.33138	4.51489
2024-01-01	45 to 54 years	3.69625	3.17397	4.31077
2024-01-02	45 to 54 years	3.51949	3.01847	4.10998
2024-01-03	45 to 54 years	3.34698	2.87035	3.91891
2024-01-04	45 to 54 years	3.18535	2.72676	3.71857
2024-01-05	45 to 54 years	3.03307	2.59236	3.54378
2024-01-06	45 to 54 years	2.89157	2.4641	3.37571
2024-01-07	45 to 54 years	2.76587	2.35608	3.22653
2024-01-08	45 to 54 years	2.65203	2.25393	3.09259
2024-01-09	45 to 54 years	2.55004	2.16054	2.97536
2024-01-10	45 to 54 years	2.45874	2.07509	2.876
2024-01-11	45 to 54 years	2.37678	1.99525	2.78811
2024-01-12	45 to 54 years	2.30391	1.92269	2.71507
2024-01-13	45 to 54 years	2.24122	1.86828	2.64411
2024-01-14	45 to 54 years	2.18868	1.8178	2.58485
2024-01-15	45 to 54 years	2.14746	1.78171	2.54487
2024-01-16	45 to 54 years	2.11652	1.75672	2.51291
2024-01-17	45 to 54 years	2.09525	1.73628	2.49704
2024-01-18	45 to 54 years	2.08761	1.72765	2.49094
2024-01-19	45 to 54 years	2.09057	1.72642	2.50008
2024-01-20	45 to 54 years	2.09975	1.73485	2.52094
2024-01-21	45 to 54 years	2.11958	1.74886	2.53812
2024-01-22	45 to 54 years	2.13952	1.77132	2.56722
2024-01-23	45 to 54 years	2.16635	1.79705	2.60186
2024-01-24	45 to 54 years	2.19247	1.82129	2.62227
2024-01-25	45 to 54 years	2.21055	1.83644	2.63853
2024-01-26	45 to 54 years	2.22347	1.84638	2.65813
2024-01-27	45 to 54 years	2.23026	1.85533	2.66873
2024-01-28	45 to 54 years	2.22546	1.85095	2.66378
2024-01-29	45 to 54 years	2.20986	1.83458	2.64035
2024-01-30	45 to 54 years	2.18474	1.80598	2.60515
2024-01-31	45 to 54 years	2.14653	1.77239	2.56693
2024-02-01	45 to 54 years	2.09883	1.72728	2.50993
2024-02-02	45 to 54 years	2.04112	1.6784	2.43789
2024-02-03	45 to 54 years	1.97786	1.62157	2.36437
2024-02-04	45 to 54 years	1.91002	1.55902	2.286
2024-02-05	45 to 54 years	1.8363	1.49979	2.19595
2024-02-06	45 to 54 years	1.76051	1.43459	2.11259
2024-02-07	45 to 54 years	1.68755	1.37111	2.02915
2024-02-08	45 to 54 years	1.61433	1.31031	1.95317
2024-02-09	45 to 54 years	1.54238	1.25163	1.87471
2024-02-10	45 to 54 years	1.47313	1.19297	1.80381
2024-02-11	45 to 54 years	1.40683	1.1382	1.73124
2024-02-12	45 to 54 years	1.34386	1.083	1.65908
2024-02-13	45 to 54 years	1.28423	1.02809	1.58987
2024-02-14	45 to 54 years	1.22721	0.977658	1.52334
2024-02-15	45 to 54 years	1.17222	0.929135	1.46286
2024-02-16	45 to 54 years	1.12103	0.882835	1.40247
2024-02-17	45 to 54 years	1.07332	0.840817	1.34523
2024-02-18	45 to 54 years	1.02688	0.800266	1.29278
2024-02-19	45 to 54 years	0.984213	0.767797	1.23838
2024-02-20	45 to 54 years	0.945966	0.734763	1.19597
2024-02-21	45 to 54 years	0.910288	0.704327	1.15619
2024-02-22	45 to 54 years	0.878428	0.67512	1.12279
2024-02-23	45 to 54 years	0.850661	0.64773	1.0899
2024-02-24	45 to 54 years	0.826879	0.627978	1.06264
2024-02-25	45 to 54 years	0.8073	0.610979	1.03844
2024-02-26	45 to 54 years	0.791486	0.594941	1.02431
2024-02-27	45 to 54 years	0.779463	0.585756	1.01145
2024-02-28	45 to 54 years	0.771384	0.576706	1.00624
2024-02-29	45 to 54 years	0.766902	0.572191	1.00504
2024-03-01	45 to 54 years	0.768024	0.564309	1.01632
2024-03-02	45 to 54 years	0.771153	0.563925	1.03105
2024-03-03	45 to 54 years	0.775959	0.553062	1.05814
2024-03-04	45 to 54 years	0.78225	0.541552	1.09346
2024-03-05	45 to 54 years	0.789132	0.531089	1.14179
2024-03-06	45 to 54 years	0.79618	0.518042	1.19863
2024-03-07	45 to 54 years	0.808033	0.504745	1.27804
2023-11-14	35 to 44 years	1.73611	1.28138	2.3432
2023-11-15	35 to 44 years	1.76405	1.3292	2.32379
2023-11-16	35 to 44 years	1.79247	1.38208	2.30876
2023-11-17	35 to 44 years	1.81994	1.42663	2.31587
2023-11-18	35 to 44 years	1.8462	1.46417	2.33093
2023-11-19	35 to 44 years	1.87621	1.49331	2.34842
2023-11-20	35 to 44 years	1.90578	1.52135	2.37406
2023-11-21	35 to 44 years	1.93362	1.54685	2.4125
2023-11-22	35 to 44 years	1.9619	1.56893	2.43837
2023-11-23	35 to 44 years	1.98776	1.59639	2.46712
2023-11-24	35 to 44 years	2.01548	1.61959	2.49987
2023-11-25	35 to 44 years	2.04432	1.64596	2.52891
2023-11-26	35 to 44 years	2.07689	1.67399	2.56793
2023-11-27	35 to 44 years	2.11531	1.71237	2.60579
2023-11-28	35 to 44 years	2.16237	1.7595	2.65731
2023-11-29	35 to 44 years	2.21829	1.81172	2.73201
2023-11-30	35 to 44 years	2.29397	1.87584	2.81736
2023-12-01	35 to 44 years	2.38625	1.94891	2.92261
2023-12-02	35 to 44 years	2.49815	2.05112	3.04674
2023-12-03	35 to 44 years	2.63012	2.16804	3.18225
2023-12-04	35 to 44 years	2.78485	2.29494	3.34577
2023-12-05	35 to 44 years	2.96243	2.44468	3.54419
2023-12-06	35 to 44 years	3.15681	2.61854	3.77147
2023-12-07	35 to 44 years	3.36687	2.79633	4.01747
2023-12-08	35 to 44 years	3.59543	2.99731	4.28172
2023-12-09	35 to 44 years	3.83839	3.19839	4.56397
2023-12-10	35 to 44 years	4.08659	3.40808	4.86089
2023-12-11	35 to 44 years	4.3391	3.61832	5.14902
2023-12-12	35 to 44 years	4.58553	3.82508	5.43982
2023-12-13	35 to 44 years	4.82015	4.02885	5.70997
2023-12-14	35 to 44 years	5.0471	4.22004	5.96844
2023-12-15	35 to 44 years	5.24849	4.3989	6.19578
2023-12-16	35 to 44 years	5.43365	4.5612	6.40201
2023-12-17	35 to 44 years	5.59755	4.70433	6.58418
2023-12-18	35 to 44 years	5.73219	4.83205	6.73689
2023-12-19	35 to 44 years	5.83615	4.94001	6.85425
2023-12-20	35 to 44 years	5.91201	5.01837	6.92877
2023-12-21	35 to 44 years	5.95636	5.04978	6.97638
2023-12-22	35 to 44 years	5.97811	5.07494	6.99014
2023-12-23	35 to 44 years	5.97013	5.08318	6.96091
2023-12-24	35 to 44 years	5.92659	5.05296	6.89283
2023-12-25	35 to 44 years	5.85536	4.99472	6.80667
2023-12-26	35 to 44 years	5.75645	4.92166	6.69603
2023-12-27	35 to 44 years	5.62698	4.80761	6.54284
2023-12-28	35 to 44 years	5.46969	4.67622	6.37308
2023-12-29	35 to 44 years	5.28964	4.52263	6.16822
2023-12-30	35 to 44 years	5.087	4.34807	5.94394
2023-12-31	35 to 44 years	4.87784	4.16965	5.70519
2024-01-01	35 to 44 years	4.65823	3.98659	5.46223
2024-01-02	35 to 44 years	4.44723	3.7992	5.21319
2024-01-03	35 to 44 years	4.2384	3.61502	4.97784
2024-01-04	35 to 44 years	4.03848	3.44233	4.74238
2024-01-05	35 to 44 years	3.85413	3.27386	4.52238
2024-01-06	35 to 44 years	3.67992	3.12682	4.31399
2024-01-07	35 to 44 years	3.52101	2.9832	4.1377
2024-01-08	35 to 44 years	3.37916	2.8549	3.97445
2024-01-09	35 to 44 years	3.24981	2.73004	3.82864
2024-01-10	35 to 44 years	3.13292	2.61963	3.69764
2024-01-11	35 to 44 years	3.02737	2.52421	3.5806
2024-01-12	35 to 44 years	2.93452	2.43992	3.47427
2024-01-13	35 to 44 years	2.85342	2.37156	3.39968
2024-01-14	35 to 44 years	2.78732	2.31742	3.32906
2024-01-15	35 to 44 years	2.7346	2.26562	3.26759
2024-01-16	35 to 44 years	2.69334	2.22336	3.23147
2024-01-17	35 to 44 years	2.66576	2.19607	3.20712
2024-01-18	35 to 44 years	2.65613	2.18611	3.19728
2024-01-19	35 to 44 years	2.65834	2.18554	3.20029
2024-01-20	35 to 44 years	2.66864	2.19383	3.21809
2024-01-21	35 to 44 years	2.69201	2.21025	3.24706
2024-01-22	35 to 44 years	2.71592	2.23836	3.2808
2024-01-23	35 to 44 years	2.74782	2.26189	3.31059
2024-01-24	35 to 44 years	2.77672	2.28372	3.35001
2024-01-25	35 to 44 years	2.80001	2.31016	3.37733
2024-01-26	35 to 44 years	2.8168	2.32355	3.40775
2024-01-27	35 to 44 years	2.82505	2.32789	3.42004
2024-01-28	35 to 44 years	2.82287	2.3184	3.41517
2024-01-29	35 to 44 years	2.80558	2.29771	3.40097
2024-01-30	35 to 44 years	2.77174	2.26176	3.35523
2024-01-31	35 to 44 years	2.72408	2.22295	3.30649
2024-02-01	35 to 44 years	2.6615	2.17639	3.24772
2024-02-02	35 to 44 years	2.59109	2.12151	3.16815
2024-02-03	35 to 44 years	2.5137	2.05012	3.07288
2024-02-04	35 to 44 years	2.42694	1.97471	2.9723
2024-02-05	35 to 44 years	2.33759	1.89439	2.86936
2024-02-06	35 to 44 years	2.24696	1.8114	2.75444
2024-02-07	35 to 44 years	2.15416	1.72952	2.64607
2024-02-08	35 to 44 years	2.0633	1.65601	2.54312
2024-02-09	35 to 44 years	1.97243	1.57825	2.44144
2024-02-10	35 to 44 years	1.88626	1.50652	2.34135
2024-02-11	35 to 44 years	1.80338	1.43472	2.24532
2024-02-12	35 to 44 years	1.72099	1.36809	2.15038
2024-02-13	35 to 44 years	1.6431	1.30105	2.06029
2024-02-14	35 to 44 years	1.56939	1.23683	1.97431
2024-02-15	35 to 44 years	1.4976	1.17526	1.90006
2024-02-16	35 to 44 years	1.43175	1.11962	1.82258
2024-02-17	35 to 44 years	1.36702	1.06429	1.75465
2024-02-18	35 to 44 years	1.30601	1.01208	1.68351
2024-02-19	35 to 44 years	1.25325	0.966327	1.62153
2024-02-20	35 to 44 years	1.20475	0.926782	1.56964
2024-02-21	35 to 44 years	1.15972	0.885279	1.5137
2024-02-22	35 to 44 years	1.11939	0.852142	1.46464
2024-02-23	35 to 44 years	1.08421	0.819626	1.42264
2024-02-24	35 to 44 years	1.05221	0.792033	1.38629
2024-02-25	35 to 44 years	1.02494	0.769182	1.35882
2024-02-26	35 to 44 years	1.0063	0.749948	1.33347
2024-02-27	35 to 44 years	0.990882	0.737734	1.31348
2024-02-28	35 to 44 years	0.979849	0.725987	1.29737
2024-02-29	35 to 44 years	0.972221	0.715802	1.2959
2024-03-01	35 to 44 years	0.969567	0.70925	1.30485
2024-03-02	35 to 44 years	0.968424	0.696001	1.31482
2024-03-03	35 to 44 years	0.973343	0.686711	1.33966
2024-03-04	35 to 44 years	0.982479	0.67583	1.37771
2024-03-05	35 to 44 years	0.991765	0.661953	1.43433
2024-03-06	35 to 44 years	1.00405	0.643887	1.50257
2024-03-07	35 to 44 years	1.01616	0.62122	1.59948
2023-11-14	18 to 34 years	1.69136	1.2327	2.42107
2023-11-15	18 to 34 years	1.71834	1.27404	2.40107
2023-11-16	18 to 34 years	1.74441	1.31485	2.39221
2023-11-17	18 to 34 years	1.77392	1.34866	2.38217
2023-11-18	18 to 34 years	1.80447	1.37631	2.39789
2023-11-19	18 to 34 years	1.83148	1.40593	2.41716
2023-11-20	18 to 34 years	1.85852	1.42964	2.44008
2023-11-21	18 to 34 years	1.88309	1.44966	2.46044
2023-11-22	18 to 34 years	1.90699	1.47294	2.47623
2023-11-23	18 to 34 years	1.92746	1.49004	2.48961
2023-11-24	18 to 34 years	1.94934	1.51317	2.51261
2023-11-25	18 to 34 years	1.97379	1.53258	2.53721
2023-11-26	18 to 34 years	2.00152	1.55446	2.55992
2023-11-27	18 to 34 years	2.03344	1.58439	2.61448
2023-11-28	18 to 34 years	2.07255	1.61806	2.66317
2023-11-29	18 to 34 years	2.12835	1.66341	2.72014
2023-11-30	18 to 34 years	2.19931	1.7166	2.80009
2023-12-01	18 to 34 years	2.28485	1.78531	2.90082
2023-12-02	18 to 34 years	2.38616	1.87734	3.02808
2023-12-03	18 to 34 years	2.51062	1.98338	3.17803
2023-12-04	18 to 34 years	2.65388	2.10035	3.34823
2023-12-05	18 to 34 years	2.82079	2.23751	3.54282
2023-12-06	18 to 34 years	3.00581	2.38209	3.75489
2023-12-07	18 to 34 years	3.21004	2.55155	4.00132
2023-12-08	18 to 34 years	3.42728	2.73138	4.24385
2023-12-09	18 to 34 years	3.65652	2.91296	4.51063
2023-12-10	18 to 34 years	3.88893	3.10101	4.77723
2023-12-11	18 to 34 years	4.11419	3.2986	5.04731
2023-12-12	18 to 34 years	4.34044	3.49484	5.31687
2023-12-13	18 to 34 years	4.55432	3.67001	5.56861
2023-12-14	18 to 34 years	4.75058	3.84876	5.8152
2023-12-15	18 to 34 years	4.92782	4.01396	6.01329
2023-12-16	18 to 34 years	5.08609	4.14673	6.19981
2023-12-17	18 to 34 years	5.22013	4.26793	6.34145
2023-12-18	18 to 34 years	5.33471	4.36447	6.46373
2023-12-19	18 to 34 years	5.4221	4.44471	6.56708
2023-12-20	18 to 34 years	5.4765	4.49245	6.63635
2023-12-21	18 to 34 years	5.50388	4.51456	6.63517
2023-12-22	18 to 34 years	5.50842	4.51017	6.61615
2023-12-23	18 to 34 years	5.48493	4.48924	6.58869
2023-12-24	18 to 34 years	5.43242	4.44158	6.512
2023-12-25	18 to 34 years	5.35098	4.37208	6.40868
2023-12-26	18 to 34 years	5.24139	4.29008	6.2931
2023-12-27	18 to 34 years	5.10457	4.17753	6.14031
2023-12-28	18 to 34 years	4.94231	4.04058	5.96486
2023-12-29	18 to 34 years	4.76058	3.9049	5.749
2023-12-30	18 to 34 years	4.56285	3.75277	5.52976
2023-12-31	18 to 34 years	4.35991	3.5838	5.30125
2024-01-01	18 to 34 years	4.15197	3.40753	5.06187
2024-01-02	18 to 34 years	3.94868	3.23416	4.81321
2024-01-03	18 to 34 years	3.75116	3.07155	4.5858
2024-01-04	18 to 34 years	3.56337	2.916	4.35442
2024-01-05	18 to 34 years	3.38665	2.76271	4.14002
2024-01-06	18 to 34 years	3.22216	2.63012	3.93211
2024-01-07	18 to 34 years	3.07522	2.49709	3.75565
2024-01-08	18 to 34 years	2.94102	2.38323	3.60516
2024-01-09	18 to 34 years	2.82034	2.27914	3.45739
2024-01-10	18 to 34 years	2.71433	2.18543	3.33214
2024-01-11	18 to 34 years	2.6153	2.10075	3.21997
2024-01-12	18 to 34 years	2.52846	2.02239	3.1279
2024-01-13	18 to 34 years	2.4545	1.95798	3.05082
2024-01-14	18 to 34 years	2.39242	1.89917	2.98115
2024-01-15	18 to 34 years	2.34141	1.84467	2.92673
2024-01-16	18 to 34 years	2.30003	1.80868	2.88418
2024-01-17	18 to 34 years	2.27546	1.78301	2.84973
2024-01-18	18 to 34 years	2.26146	1.7668	2.83514
2024-01-19	18 to 34 years	2.25517	1.76536	2.83779
2024-01-20	18 to 34 years	2.26163	1.76913	2.85117
2024-01-21	18 to 34 years	2.27234	1.78655	2.86946
2024-01-22	18 to 34 years	2.29336	1.79815	2.89561
2024-01-23	18 to 34 years	2.31295	1.8108	2.91445
2024-01-24	18 to 34 years	2.33067	1.82532	2.93992
2024-01-25	18 to 34 years	2.34536	1.82858	2.95404
2024-01-26	18 to 34 years	2.35416	1.83415	2.96406
2024-01-27	18 to 34 years	2.35328	1.82904	2.97331
2024-01-28	18 to 34 years	2.34311	1.81205	2.97052
2024-01-29	18 to 34 years	2.31802	1.79237	2.94848
2024-01-30	18 to 34 years	2.28028	1.75651	2.91248
2024-01-31	18 to 34 years	2.23424	1.70992	2.85631
2024-02-01	18 to 34 years	2.17993	1.66128	2.79023
2024-02-02	18 to 34 years	2.1117	1.60377	2.71902
2024-02-03	18 to 34 years	2.03818	1.53739	2.64026
2024-02-04	18 to 34 years	1.95889	1.47177	2.53673
2024-02-05	18 to 34 years	1.87828	1.40376	2.43886
2024-02-06	18 to 34 years	1.80019	1.34138	2.33553
2024-02-07	18 to 34 years	1.71936	1.27332	2.24066
2024-02-08	18 to 34 years	1.63934	1.2076	2.14828
2024-02-09	18 to 34 years	1.56318	1.14761	2.05821
2024-02-10	18 to 34 years	1.49004	1.08683	1.97089
2024-02-11	18 to 34 years	1.41806	1.03083	1.88829
2024-02-12	18 to 34 years	1.35032	0.980101	1.80836
2024-02-13	18 to 34 years	1.28553	0.932129	1.72969
2024-02-14	18 to 34 years	1.22436	0.882331	1.65527
2024-02-15	18 to 34 years	1.1658	0.832347	1.59078
2024-02-16	18 to 34 years	1.11179	0.786914	1.51663
2024-02-17	18 to 34 years	1.06002	0.742512	1.45167
2024-02-18	18 to 34 years	1.01048	0.70286	1.39632
2024-02-19	18 to 34 years	0.96557	0.669102	1.33832
2024-02-20	18 to 34 years	0.92424	0.634731	1.28619
2024-02-21	18 to 34 years	0.886214	0.602232	1.2423
2024-02-22	18 to 34 years	0.853243	0.578505	1.20229
2024-02-23	18 to 34 years	0.82387	0.557621	1.16525
2024-02-24	18 to 34 years	0.798719	0.535166	1.13767
2024-02-25	18 to 34 years	0.776582	0.519158	1.11377
2024-02-26	18 to 34 years	0.758654	0.505742	1.09104
2024-02-27	18 to 34 years	0.744775	0.491562	1.0782
2024-02-28	18 to 34 years	0.734744	0.481708	1.07068
2024-02-29	18 to 34 years	0.729158	0.473356	1.06861
2024-03-01	18 to 34 years	0.727993	0.468357	1.07056
2024-03-02	18 to 34 years	0.724815	0.459442	1.08336
2024-03-03	18 to 34 years	0.72601	0.451672	1.10697
2024-03-04	18 to 34 years	0.728171	0.442058	1.13367
2024-03-05	18 to 34 years	0.732409	0.432732	1.16892
2024-03-06	18 to 34 years	0.737578	0.422371	1.22275
2024-03-07	18 to 34 years	0.742949	0.408643	1.29529
2023-11-14	3 to 17 years	1.06098	0.690998	1.5966
2023-11-15	3 to 17 years	1.08313	0.719364	1.5991
2023-11-16	3 to 17 years	1.10399	0.738995	1.60786
2023-11-17	3 to 17 years	1.12627	0.763301	1.62985
2023-11-18	3 to 17 years	1.14805	0.787267	1.66042
2023-11-19	3 to 17 years	1.16938	0.811738	1.68725
2023-11-20	3 to 17 years	1.19026	0.832834	1.71534
2023-11-21	3 to 17 years	1.21071	0.851986	1.7384
2023-11-22	3 to 17 years	1.23081	0.868547	1.7544
2023-11-23	3 to 17 years	1.25154	0.888675	1.77677
2023-11-24	3 to 17 years	1.27365	0.908423	1.79822
2023-11-25	3 to 17 years	1.29719	0.930894	1.8173
2023-11-26	3 to 17 years	1.32679	0.956137	1.85384
2023-11-27	3 to 17 years	1.35561	0.984456	1.89471
2023-11-28	3 to 17 years	1.39315	1.01438	1.93643
2023-11-29	3 to 17 years	1.44143	1.05136	1.98649
2023-11-30	3 to 17 years	1.49762	1.09842	2.05102
2023-12-01	3 to 17 years	1.56691	1.15103	2.13205
2023-12-02	3 to 17 years	1.65309	1.2145	2.24256
2023-12-03	3 to 17 years	1.75266	1.2928	2.36542
2023-12-04	3 to 17 years	1.86832	1.38526	2.50708
2023-12-05	3 to 17 years	2.00158	1.49243	2.67021
2023-12-06	3 to 17 years	2.14737	1.61198	2.84957
2023-12-07	3 to 17 years	2.30782	1.73749	3.05886
2023-12-08	3 to 17 years	2.48122	1.87395	3.28122
2023-12-09	3 to 17 years	2.66474	2.01698	3.50741
2023-12-10	3 to 17 years	2.8565	2.15964	3.75204
2023-12-11	3 to 17 years	3.04328	2.3106	3.9994
2023-12-12	3 to 17 years	3.23	2.46042	4.23598
2023-12-13	3 to 17 years	3.41277	2.60614	4.46678
2023-12-14	3 to 17 years	3.58369	2.74723	4.68431
2023-12-15	3 to 17 years	3.7431	2.88176	4.88112
2023-12-16	3 to 17 years	3.88382	3.00033	5.05364
2023-12-17	3 to 17 years	4.00833	3.09225	5.20938
2023-12-18	3 to 17 years	4.11548	3.18908	5.32626
2023-12-19	3 to 17 years	4.20311	3.24899	5.41483
2023-12-20	3 to 17 years	4.26443	3.3051	5.47484
2023-12-21	3 to 17 years	4.30907	3.35582	5.51379
2023-12-22	3 to 17 years	4.33801	3.38902	5.52884
2023-12-23	3 to 17 years	4.33889	3.403	5.52052
2023-12-24	3 to 17 years	4.31414	3.39223	5.48507
2023-12-25	3 to 17 years	4.27148	3.3609	5.4186
2023-12-26	3 to 17 years	4.20401	3.29805	5.33624
2023-12-27	3 to 17 years	4.11276	3.21841	5.21991
2023-12-28	3 to 17 years	4.00261	3.13068	5.08078
2023-12-29	3 to 17 years	3.87545	3.02527	4.91529
2023-12-30	3 to 17 years	3.73407	2.92312	4.73956
2023-12-31	3 to 17 years	3.58207	2.79766	4.55076
2024-01-01	3 to 17 years	3.43303	2.67194	4.37947
2024-01-02	3 to 17 years	3.27963	2.56551	4.19018
2024-01-03	3 to 17 years	3.12859	2.45157	4.00481
2024-01-04	3 to 17 years	2.99136	2.34006	3.82865
2024-01-05	3 to 17 years	2.86443	2.23621	3.67241
2024-01-06	3 to 17 years	2.74714	2.13681	3.52631
2024-01-07	3 to 17 years	2.64411	2.04973	3.38485
2024-01-08	3 to 17 years	2.54848	1.97654	3.26375
2024-01-09	3 to 17 years	2.46497	1.91411	3.16661
2024-01-10	3 to 17 years	2.39239	1.853	3.07161
2024-01-11	3 to 17 years	2.32503	1.79465	2.99667
2024-01-12	3 to 17 years	2.26836	1.7468	2.93165
2024-01-13	3 to 17 years	2.22023	1.70074	2.88063
2024-01-14	3 to 17 years	2.18409	1.6723	2.83321
2024-01-15	3 to 17 years	2.15922	1.64492	2.80833
2024-01-16	3 to 17 years	2.14431	1.63082	2.7997
2024-01-17	3 to 17 years	2.14177	1.62635	2.80003
2024-01-18	3 to 17 years	2.14944	1.62827	2.81767
2024-01-19	3 to 17 years	2.16683	1.63856	2.84431
2024-01-20	3 to 17 years	2.19501	1.65204	2.89054
2024-01-21	3 to 17 years	2.23049	1.67717	2.9361
2024-01-22	3 to 17 years	2.26808	1.7016	2.98761
2024-01-23	3 to 17 years	2.30504	1.7298	3.04326
2024-01-24	3 to 17 years	2.3439	1.75855	3.10869
2024-01-25	3 to 17 years	2.37784	1.78301	3.1632
2024-01-26	3 to 17 years	2.40795	1.80434	3.20813
2024-01-27	3 to 17 years	2.42671	1.81445	3.23675
2024-01-28	3 to 17 years	2.4338	1.81015	3.25713
2024-01-29	3 to 17 years	2.42852	1.79571	3.26206
2024-01-30	3 to 17 years	2.41038	1.77364	3.25437
2024-01-31	3 to 17 years	2.37853	1.74429	3.21469
2024-02-01	3 to 17 years	2.33219	1.70165	3.17098
2024-02-02	3 to 17 years	2.27606	1.65384	3.10987
2024-02-03	3 to 17 years	2.21461	1.60296	3.04145
2024-02-04	3 to 17 years	2.14519	1.5466	2.96547
2024-02-05	3 to 17 years	2.07172	1.48917	2.86999
2024-02-06	3 to 17 years	1.99635	1.4254	2.77787
2024-02-07	3 to 17 years	1.91973	1.36108	2.68709
2024-02-08	3 to 17 years	1.8471	1.29824	2.59091
2024-02-09	3 to 17 years	1.77308	1.24327	2.49498
2024-02-10	3 to 17 years	1.70529	1.1873	2.40226
2024-02-11	3 to 17 years	1.6387	1.12883	2.32919
2024-02-12	3 to 17 years	1.57436	1.08103	2.26107
2024-02-13	3 to 17 years	1.51445	1.03401	2.17818
2024-02-14	3 to 17 years	1.45453	0.982226	2.10912
2024-02-15	3 to 17 years	1.39962	0.943536	2.0386
2024-02-16	3 to 17 years	1.34282	0.902134	1.9638
2024-02-17	3 to 17 years	1.2904	0.861397	1.903
2024-02-18	3 to 17 years	1.24412	0.82352	1.83398
2024-02-19	3 to 17 years	1.19821	0.786576	1.78337
2024-02-20	3 to 17 years	1.15526	0.75277	1.74279
2024-02-21	3 to 17 years	1.11934	0.722612	1.69988
2024-02-22	3 to 17 years	1.08858	0.693614	1.66549
2024-02-23	3 to 17 years	1.06231	0.669058	1.64376
2024-02-24	3 to 17 years	1.03986	0.6513	1.6149
2024-02-25	3 to 17 years	1.02219	0.634374	1.6058
2024-02-26	3 to 17 years	1.01017	0.623448	1.60254
2024-02-27	3 to 17 years	1.00351	0.616647	1.59967
2024-02-28	3 to 17 years	0.999979	0.607834	1.60332
2024-02-29	3 to 17 years	1.00336	0.604652	1.62102
2024-03-01	3 to 17 years	1.0091	0.604329	1.63931
2024-03-02	3 to 17 years	1.0167	0.605639	1.67267
2024-03-03	3 to 17 years	1.02714	0.604663	1.72491
2024-03-04	3 to 17 years	1.04176	0.602403	1.77855
2024-03-05	3 to 17 years	1.05887	0.597266	1.85432
2024-03-06	3 to 17 years	1.07459	0.582791	1.93773
2024-03-07	3 to 17 years	1.09794	0.568354	2.04061

## Sheet: Fig3
date	rgn21nm	median	lower95	upper95
2023-11-14	North West	1.21081	0.906454	1.59258
2023-11-15	North West	1.22824	0.945683	1.58347
2023-11-16	North West	1.24555	0.976531	1.58457
2023-11-17	North West	1.26313	1.00208	1.59014
2023-11-18	North West	1.28236	1.03315	1.59959
2023-11-19	North West	1.3024	1.05341	1.61378
2023-11-20	North West	1.32286	1.07015	1.62705
2023-11-21	North West	1.34064	1.08898	1.64327
2023-11-22	North West	1.35811	1.10468	1.65709
2023-11-23	North West	1.37566	1.12127	1.68001
2023-11-24	North West	1.39515	1.13667	1.69827
2023-11-25	North West	1.41334	1.15468	1.7224
2023-11-26	North West	1.43528	1.18135	1.75258
2023-11-27	North West	1.46192	1.20392	1.78213
2023-11-28	North West	1.49546	1.23714	1.82543
2023-11-29	North West	1.53599	1.27269	1.87516
2023-11-30	North West	1.58763	1.32023	1.92717
2023-12-01	North West	1.65163	1.37153	1.99928
2023-12-02	North West	1.72879	1.43429	2.08378
2023-12-03	North West	1.82279	1.50996	2.19242
2023-12-04	North West	1.93363	1.60134	2.32578
2023-12-05	North West	2.05502	1.70728	2.46855
2023-12-06	North West	2.19479	1.82185	2.6348
2023-12-07	North West	2.3491	1.94994	2.80609
2023-12-08	North West	2.51478	2.0946	3.00074
2023-12-09	North West	2.6878	2.24213	3.20376
2023-12-10	North West	2.86652	2.38969	3.41004
2023-12-11	North West	3.04332	2.54016	3.61849
2023-12-12	North West	3.2162	2.6884	3.83401
2023-12-13	North West	3.38493	2.82992	4.02886
2023-12-14	North West	3.54053	2.9656	4.21206
2023-12-15	North West	3.68245	3.09213	4.38127
2023-12-16	North West	3.81426	3.20797	4.53637
2023-12-17	North West	3.92957	3.30011	4.6599
2023-12-18	North West	4.02299	3.37239	4.75149
2023-12-19	North West	4.0983	3.43967	4.83524
2023-12-20	North West	4.15097	3.48856	4.87214
2023-12-21	North West	4.18512	3.51515	4.90545
2023-12-22	North West	4.19849	3.52736	4.91469
2023-12-23	North West	4.18848	3.52028	4.88767
2023-12-24	North West	4.15942	3.50289	4.83993
2023-12-25	North West	4.10097	3.4573	4.77165
2023-12-26	North West	4.02579	3.39683	4.68844
2023-12-27	North West	3.92871	3.31243	4.57956
2023-12-28	North West	3.81226	3.21671	4.46125
2023-12-29	North West	3.6772	3.09713	4.31722
2023-12-30	North West	3.52995	2.97174	4.14375
2023-12-31	North West	3.37639	2.84814	3.96756
2024-01-01	North West	3.21996	2.72006	3.78525
2024-01-02	North West	3.06264	2.58155	3.60579
2024-01-03	North West	2.91262	2.45269	3.42607
2024-01-04	North West	2.76943	2.33234	3.25884
2024-01-05	North West	2.63565	2.21848	3.10017
2024-01-06	North West	2.51453	2.11039	2.96099
2024-01-07	North West	2.40622	2.01013	2.83023
2024-01-08	North West	2.3049	1.92566	2.71563
2024-01-09	North West	2.21367	1.84148	2.61431
2024-01-10	North West	2.13276	1.76434	2.52662
2024-01-11	North West	2.06007	1.69556	2.45
2024-01-12	North West	1.99362	1.63759	2.3841
2024-01-13	North West	1.93547	1.59217	2.32002
2024-01-14	North West	1.88955	1.54812	2.26641
2024-01-15	North West	1.85202	1.50932	2.22745
2024-01-16	North West	1.82537	1.47975	2.20089
2024-01-17	North West	1.8071	1.46414	2.18595
2024-01-18	North West	1.79954	1.45528	2.17749
2024-01-19	North West	1.79964	1.45868	2.17977
2024-01-20	North West	1.81032	1.4664	2.18839
2024-01-21	North West	1.82556	1.48256	2.20759
2024-01-22	North West	1.84361	1.49824	2.22918
2024-01-23	North West	1.86381	1.51527	2.25665
2024-01-24	North West	1.8824	1.53292	2.2852
2024-01-25	North West	1.89683	1.54304	2.301
2024-01-26	North West	1.90687	1.54951	2.31754
2024-01-27	North West	1.91074	1.5553	2.31967
2024-01-28	North West	1.90747	1.54929	2.31793
2024-01-29	North West	1.89468	1.53867	2.30139
2024-01-30	North West	1.87075	1.51347	2.27147
2024-01-31	North West	1.83516	1.48258	2.23495
2024-02-01	North West	1.79422	1.44552	2.19273
2024-02-02	North West	1.74367	1.40412	2.1352
2024-02-03	North West	1.6885	1.35394	2.07002
2024-02-04	North West	1.63144	1.30195	2.0025
2024-02-05	North West	1.56867	1.24768	1.93579
2024-02-06	North West	1.50317	1.19234	1.85663
2024-02-07	North West	1.43935	1.13957	1.78867
2024-02-08	North West	1.37611	1.09021	1.71352
2024-02-09	North West	1.31481	1.04326	1.64301
2024-02-10	North West	1.25502	0.996345	1.57192
2024-02-11	North West	1.19824	0.947583	1.50819
2024-02-12	North West	1.14367	0.901864	1.44589
2024-02-13	North West	1.09375	0.859821	1.38711
2024-02-14	North West	1.04535	0.819297	1.33109
2024-02-15	North West	0.9992	0.780154	1.27912
2024-02-16	North West	0.954692	0.74264	1.22198
2024-02-17	North West	0.911961	0.70565	1.1769
2024-02-18	North West	0.872454	0.669072	1.13204
2024-02-19	North West	0.835255	0.639057	1.08654
2024-02-20	North West	0.80113	0.610174	1.04785
2024-02-21	North West	0.770566	0.583313	1.00976
2024-02-22	North West	0.744023	0.56115	0.973963
2024-02-23	North West	0.720584	0.539701	0.942976
2024-02-24	North West	0.700258	0.521411	0.919656
2024-02-25	North West	0.68213	0.507962	0.900974
2024-02-26	North West	0.668991	0.493558	0.885478
2024-02-27	North West	0.659865	0.483975	0.874223
2024-02-28	North West	0.65158	0.477489	0.873469
2024-02-29	North West	0.647048	0.473464	0.874636
2024-03-01	North West	0.645818	0.468181	0.880455
2024-03-02	North West	0.645392	0.462479	0.893976
2024-03-03	North West	0.649016	0.459009	0.914494
2024-03-04	North West	0.655198	0.454328	0.947297
2024-03-05	North West	0.661606	0.442226	0.987846
2024-03-06	North West	0.669688	0.432129	1.03923
2024-03-07	North West	0.67895	0.418159	1.11109
2023-11-14	East Midlands	1.1912	0.859042	1.58062
2023-11-15	East Midlands	1.21086	0.889599	1.58298
2023-11-16	East Midlands	1.2285	0.915604	1.59495
2023-11-17	East Midlands	1.25075	0.940841	1.59746
2023-11-18	East Midlands	1.27125	0.965016	1.61164
2023-11-19	East Midlands	1.29138	0.985517	1.62525
2023-11-20	East Midlands	1.31177	1.00466	1.63995
2023-11-21	East Midlands	1.33258	1.02744	1.66892
2023-11-22	East Midlands	1.35338	1.04443	1.68252
2023-11-23	East Midlands	1.3725	1.0614	1.70686
2023-11-24	East Midlands	1.39132	1.08199	1.72767
2023-11-25	East Midlands	1.4117	1.10377	1.74613
2023-11-26	East Midlands	1.435	1.1242	1.77899
2023-11-27	East Midlands	1.46391	1.1525	1.81637
2023-11-28	East Midlands	1.49621	1.18206	1.85598
2023-11-29	East Midlands	1.5392	1.2202	1.90607
2023-11-30	East Midlands	1.5932	1.27066	1.96768
2023-12-01	East Midlands	1.65944	1.32704	2.04518
2023-12-02	East Midlands	1.74055	1.39183	2.13817
2023-12-03	East Midlands	1.83635	1.4707	2.25309
2023-12-04	East Midlands	1.94894	1.56231	2.38317
2023-12-05	East Midlands	2.0783	1.66655	2.52581
2023-12-06	East Midlands	2.22188	1.78336	2.69282
2023-12-07	East Midlands	2.37856	1.91123	2.87771
2023-12-08	East Midlands	2.55111	2.05604	3.07286
2023-12-09	East Midlands	2.73074	2.20232	3.27932
2023-12-10	East Midlands	2.90912	2.35326	3.50016
2023-12-11	East Midlands	3.09107	2.50699	3.72013
2023-12-12	East Midlands	3.27131	2.65948	3.93949
2023-12-13	East Midlands	3.44593	2.80948	4.14407
2023-12-14	East Midlands	3.61212	2.94959	4.34087
2023-12-15	East Midlands	3.7697	3.0805	4.52129
2023-12-16	East Midlands	3.90498	3.19772	4.68862
2023-12-17	East Midlands	4.02474	3.3085	4.83191
2023-12-18	East Midlands	4.12679	3.40049	4.94328
2023-12-19	East Midlands	4.20881	3.47397	5.0333
2023-12-20	East Midlands	4.27182	3.53516	5.08859
2023-12-21	East Midlands	4.31058	3.5816	5.11773
2023-12-22	East Midlands	4.32521	3.59803	5.11545
2023-12-23	East Midlands	4.32154	3.59855	5.10113
2023-12-24	East Midlands	4.29464	3.58374	5.05869
2023-12-25	East Midlands	4.24671	3.55725	4.9931
2023-12-26	East Midlands	4.17237	3.50297	4.89521
2023-12-27	East Midlands	4.07462	3.42205	4.79594
2023-12-28	East Midlands	3.95706	3.33103	4.66033
2023-12-29	East Midlands	3.82148	3.23	4.51882
2023-12-30	East Midlands	3.67894	3.10806	4.35526
2023-12-31	East Midlands	3.53075	2.9777	4.18333
2024-01-01	East Midlands	3.36941	2.84416	4.00005
2024-01-02	East Midlands	3.21197	2.71404	3.82304
2024-01-03	East Midlands	3.06229	2.58345	3.64424
2024-01-04	East Midlands	2.91934	2.45964	3.47824
2024-01-05	East Midlands	2.78272	2.34575	3.31993
2024-01-06	East Midlands	2.65911	2.23051	3.17516
2024-01-07	East Midlands	2.5463	2.12735	3.03941
2024-01-08	East Midlands	2.44372	2.03826	2.91824
2024-01-09	East Midlands	2.35207	1.95471	2.8087
2024-01-10	East Midlands	2.27079	1.87372	2.71944
2024-01-11	East Midlands	2.19805	1.80877	2.64351
2024-01-12	East Midlands	2.1324	1.7531	2.57542
2024-01-13	East Midlands	2.07685	1.69596	2.51679
2024-01-14	East Midlands	2.02795	1.65232	2.46659
2024-01-15	East Midlands	1.99382	1.62248	2.43187
2024-01-16	East Midlands	1.96983	1.60075	2.40719
2024-01-17	East Midlands	1.95564	1.58513	2.39215
2024-01-18	East Midlands	1.9509	1.57889	2.3814
2024-01-19	East Midlands	1.95499	1.57933	2.39208
2024-01-20	East Midlands	1.96922	1.59323	2.41971
2024-01-21	East Midlands	1.98695	1.61007	2.45391
2024-01-22	East Midlands	2.00941	1.62286	2.48124
2024-01-23	East Midlands	2.03589	1.64976	2.50817
2024-01-24	East Midlands	2.06123	1.66896	2.53022
2024-01-25	East Midlands	2.08369	1.68567	2.55694
2024-01-26	East Midlands	2.09816	1.69888	2.5806
2024-01-27	East Midlands	2.10695	1.70528	2.59929
2024-01-28	East Midlands	2.10651	1.70149	2.60205
2024-01-29	East Midlands	2.09504	1.68884	2.59641
2024-01-30	East Midlands	2.07077	1.67021	2.58332
2024-01-31	East Midlands	2.03815	1.63656	2.54366
2024-02-01	East Midlands	1.99423	1.60105	2.49213
2024-02-02	East Midlands	1.94148	1.55461	2.43337
2024-02-03	East Midlands	1.8822	1.50576	2.3619
2024-02-04	East Midlands	1.82001	1.44842	2.28182
2024-02-05	East Midlands	1.75375	1.39275	2.20476
2024-02-06	East Midlands	1.68657	1.33442	2.12623
2024-02-07	East Midlands	1.61837	1.27721	2.05146
2024-02-08	East Midlands	1.55027	1.22073	1.97082
2024-02-09	East Midlands	1.4845	1.16601	1.89248
2024-02-10	East Midlands	1.4216	1.11229	1.81779
2024-02-11	East Midlands	1.3604	1.06419	1.74821
2024-02-12	East Midlands	1.3022	1.01474	1.67871
2024-02-13	East Midlands	1.24554	0.968937	1.6119
2024-02-14	East Midlands	1.19114	0.923565	1.55117
2024-02-15	East Midlands	1.13939	0.880223	1.48765
2024-02-16	East Midlands	1.09159	0.83908	1.42773
2024-02-17	East Midlands	1.04561	0.799932	1.37167
2024-02-18	East Midlands	1.00229	0.763142	1.31536
2024-02-19	East Midlands	0.962041	0.73021	1.26796
2024-02-20	East Midlands	0.924799	0.696869	1.22937
2024-02-21	East Midlands	0.893342	0.66607	1.18948
2024-02-22	East Midlands	0.863556	0.63925	1.15511
2024-02-23	East Midlands	0.83705	0.616117	1.12665
2024-02-24	East Midlands	0.814293	0.597395	1.10184
2024-02-25	East Midlands	0.797035	0.581749	1.08404
2024-02-26	East Midlands	0.782904	0.571003	1.06998
2024-02-27	East Midlands	0.771444	0.559643	1.06445
2024-02-28	East Midlands	0.762839	0.551677	1.0686
2024-02-29	East Midlands	0.760043	0.547771	1.07784
2024-03-01	East Midlands	0.759349	0.546272	1.08986
2024-03-02	East Midlands	0.760928	0.544936	1.11285
2024-03-03	East Midlands	0.766287	0.54179	1.13665
2024-03-04	East Midlands	0.774425	0.530022	1.16607
2024-03-05	East Midlands	0.785013	0.519349	1.20453
2024-03-06	East Midlands	0.79648	0.508723	1.27197
2024-03-07	East Midlands	0.80787	0.494708	1.35846
2023-11-14	South East	1.4	1.05102	1.85005
2023-11-15	South East	1.42303	1.09524	1.84802
2023-11-16	South East	1.44196	1.13155	1.84371
2023-11-17	South East	1.4655	1.1704	1.84703
2023-11-18	South East	1.48985	1.20302	1.85381
2023-11-19	South East	1.51536	1.23028	1.87598
2023-11-20	South East	1.53726	1.2529	1.89322
2023-11-21	South East	1.5603	1.27742	1.91511
2023-11-22	South East	1.58245	1.29822	1.93314
2023-11-23	South East	1.60443	1.31655	1.95551
2023-11-24	South East	1.62749	1.33766	1.98328
2023-11-25	South East	1.64908	1.3615	2.01313
2023-11-26	South East	1.67544	1.38604	2.05006
2023-11-27	South East	1.70529	1.41083	2.08867
2023-11-28	South East	1.74326	1.44871	2.12722
2023-11-29	South East	1.79244	1.49438	2.18556
2023-11-30	South East	1.85322	1.54058	2.25363
2023-12-01	South East	1.92842	1.60713	2.34337
2023-12-02	South East	2.01932	1.68691	2.44917
2023-12-03	South East	2.12958	1.78237	2.57061
2023-12-04	South East	2.25624	1.88996	2.7162
2023-12-05	South East	2.40026	2.01276	2.88343
2023-12-06	South East	2.56105	2.15336	3.0683
2023-12-07	South East	2.74098	2.30316	3.2724
2023-12-08	South East	2.93148	2.46276	3.48684
2023-12-09	South East	3.13104	2.63401	3.71009
2023-12-10	South East	3.3351	2.8111	3.95513
2023-12-11	South East	3.54122	2.98679	4.19921
2023-12-12	South East	3.74159	3.16025	4.43173
2023-12-13	South East	3.93171	3.32147	4.66378
2023-12-14	South East	4.11585	3.48003	4.87729
2023-12-15	South East	4.28293	3.63066	5.06969
2023-12-16	South East	4.43462	3.7672	5.2408
2023-12-17	South East	4.565	3.88508	5.38286
2023-12-18	South East	4.67661	3.9879	5.49459
2023-12-19	South East	4.76063	4.06294	5.58967
2023-12-20	South East	4.8281	4.11848	5.65359
2023-12-21	South East	4.86733	4.16145	5.69213
2023-12-22	South East	4.88222	4.17733	5.70909
2023-12-23	South East	4.87302	4.17369	5.70355
2023-12-24	South East	4.8367	4.13058	5.64452
2023-12-25	South East	4.77282	4.08219	5.56309
2023-12-26	South East	4.68537	4.00223	5.45933
2023-12-27	South East	4.5804	3.90764	5.33102
2023-12-28	South East	4.44543	3.7921	5.16785
2023-12-29	South East	4.29229	3.66784	4.98869
2023-12-30	South East	4.12701	3.52253	4.80446
2023-12-31	South East	3.95036	3.37541	4.61196
2024-01-01	South East	3.7697	3.22227	4.41253
2024-01-02	South East	3.59298	3.075	4.21184
2024-01-03	South East	3.41553	2.92347	4.01645
2024-01-04	South East	3.24842	2.78239	3.82467
2024-01-05	South East	3.09539	2.65142	3.6441
2024-01-06	South East	2.95428	2.51677	3.4707
2024-01-07	South East	2.82504	2.39928	3.32297
2024-01-08	South East	2.71142	2.2968	3.17942
2024-01-09	South East	2.60699	2.20482	3.06257
2024-01-10	South East	2.50945	2.11862	2.9562
2024-01-11	South East	2.42359	2.04119	2.85556
2024-01-12	South East	2.34911	1.96774	2.77854
2024-01-13	South East	2.28476	1.90869	2.71094
2024-01-14	South East	2.23122	1.85545	2.65728
2024-01-15	South East	2.18685	1.8103	2.6062
2024-01-16	South East	2.15825	1.77767	2.57755
2024-01-17	South East	2.13812	1.75885	2.5575
2024-01-18	South East	2.12795	1.74758	2.55413
2024-01-19	South East	2.1286	1.7509	2.55432
2024-01-20	South East	2.13683	1.75981	2.56884
2024-01-21	South East	2.15336	1.77537	2.5876
2024-01-22	South East	2.17667	1.79535	2.6096
2024-01-23	South East	2.20181	1.82163	2.62308
2024-01-24	South East	2.22351	1.8407	2.64765
2024-01-25	South East	2.24272	1.85409	2.67478
2024-01-26	South East	2.2569	1.86725	2.6953
2024-01-27	South East	2.26139	1.87051	2.70925
2024-01-28	South East	2.25513	1.85815	2.70875
2024-01-29	South East	2.23878	1.8422	2.68849
2024-01-30	South East	2.21317	1.81228	2.65929
2024-01-31	South East	2.17229	1.77443	2.60977
2024-02-01	South East	2.12272	1.73064	2.55129
2024-02-02	South East	2.06425	1.67893	2.48729
2024-02-03	South East	1.99863	1.62407	2.41221
2024-02-04	South East	1.92732	1.56197	2.33729
2024-02-05	South East	1.85185	1.49886	2.25797
2024-02-06	South East	1.77977	1.43567	2.17393
2024-02-07	South East	1.70411	1.3732	2.09601
2024-02-08	South East	1.62896	1.31149	2.01372
2024-02-09	South East	1.55617	1.25335	1.92833
2024-02-10	South East	1.48937	1.19274	1.84884
2024-02-11	South East	1.42173	1.14186	1.76721
2024-02-12	South East	1.35654	1.09291	1.69254
2024-02-13	South East	1.29504	1.03878	1.62052
2024-02-14	South East	1.23655	0.988776	1.55264
2024-02-15	South East	1.18158	0.941186	1.48768
2024-02-16	South East	1.1284	0.896326	1.42414
2024-02-17	South East	1.07914	0.853835	1.36963
2024-02-18	South East	1.03308	0.810029	1.31701
2024-02-19	South East	0.990266	0.775033	1.26761
2024-02-20	South East	0.950504	0.739132	1.22262
2024-02-21	South East	0.914645	0.703829	1.18074
2024-02-22	South East	0.882326	0.674244	1.14166
2024-02-23	South East	0.853784	0.650127	1.10948
2024-02-24	South East	0.829121	0.627482	1.08115
2024-02-25	South East	0.809987	0.607488	1.05911
2024-02-26	South East	0.794447	0.592653	1.0402
2024-02-27	South East	0.782707	0.582433	1.03091
2024-02-28	South East	0.773479	0.572671	1.02301
2024-02-29	South East	0.768783	0.5663	1.0198
2024-03-01	South East	0.76774	0.560937	1.02524
2024-03-02	South East	0.768706	0.554533	1.04052
2024-03-03	South East	0.773381	0.546558	1.05853
2024-03-04	South East	0.780055	0.538025	1.08401
2024-03-05	South East	0.786977	0.524457	1.12608
2024-03-06	South East	0.793762	0.510136	1.19471
2024-03-07	South East	0.806632	0.491763	1.27808
2023-11-14	London	1.67799	1.24324	2.27704
2023-11-15	London	1.6985	1.29802	2.25586
2023-11-16	London	1.71948	1.34504	2.24378
2023-11-17	London	1.74324	1.38123	2.23092
2023-11-18	London	1.76922	1.42055	2.22992
2023-11-19	London	1.79313	1.44997	2.2513
2023-11-20	London	1.82031	1.47097	2.26602
2023-11-21	London	1.84413	1.49528	2.29013
2023-11-22	London	1.86652	1.51735	2.30775
2023-11-23	London	1.88871	1.54346	2.32574
2023-11-24	London	1.91229	1.56412	2.34598
2023-11-25	London	1.93924	1.58994	2.37093
2023-11-26	London	1.96877	1.61615	2.40613
2023-11-27	London	2.00316	1.64479	2.44129
2023-11-28	London	2.04269	1.68054	2.49159
2023-11-29	London	2.09366	1.72955	2.55506
2023-11-30	London	2.15826	1.78677	2.63291
2023-12-01	London	2.24218	1.85586	2.72708
2023-12-02	London	2.34148	1.94245	2.84173
2023-12-03	London	2.45927	2.04584	2.98607
2023-12-04	London	2.59812	2.16167	3.14553
2023-12-05	London	2.75615	2.29653	3.33147
2023-12-06	London	2.93299	2.45437	3.53793
2023-12-07	London	3.12966	2.61879	3.75675
2023-12-08	London	3.33877	2.79823	3.99124
2023-12-09	London	3.55399	2.98184	4.24148
2023-12-10	London	3.77633	3.16656	4.50846
2023-12-11	London	3.99699	3.35826	4.75834
2023-12-12	London	4.20956	3.54778	5.00546
2023-12-13	London	4.4135	3.72855	5.24214
2023-12-14	London	4.60796	3.89912	5.46642
2023-12-15	London	4.78125	4.0669	5.6716
2023-12-16	London	4.94048	4.216	5.84903
2023-12-17	London	5.07422	4.33362	6.00085
2023-12-18	London	5.18255	4.43445	6.12509
2023-12-19	London	5.26608	4.52598	6.2011
2023-12-20	London	5.32877	4.56984	6.25222
2023-12-21	London	5.36112	4.5977	6.27632
2023-12-22	London	5.37364	4.59879	6.26746
2023-12-23	London	5.35382	4.58307	6.22652
2023-12-24	London	5.30279	4.54035	6.1672
2023-12-25	London	5.22293	4.48001	6.05967
2023-12-26	London	5.11626	4.38779	5.93274
2023-12-27	London	4.98597	4.27514	5.78794
2023-12-28	London	4.83416	4.14176	5.60788
2023-12-29	London	4.66202	4.00413	5.40569
2023-12-30	London	4.46949	3.83482	5.20133
2023-12-31	London	4.27192	3.66189	4.98426
2024-01-01	London	4.07381	3.49218	4.75444
2024-01-02	London	3.87633	3.31652	4.52676
2024-01-03	London	3.68082	3.14006	4.29473
2024-01-04	London	3.49648	2.97494	4.07279
2024-01-05	London	3.32492	2.82187	3.86931
2024-01-06	London	3.16558	2.67785	3.69048
2024-01-07	London	3.02506	2.54214	3.53072
2024-01-08	London	2.89568	2.42469	3.37861
2024-01-09	London	2.77863	2.3198	3.24697
2024-01-10	London	2.67082	2.22632	3.14338
2024-01-11	London	2.57597	2.14166	3.04063
2024-01-12	London	2.48924	2.06454	2.94325
2024-01-13	London	2.41871	1.987	2.86532
2024-01-14	London	2.35812	1.93143	2.79784
2024-01-15	London	2.30849	1.8841	2.73703
2024-01-16	London	2.27081	1.84609	2.69511
2024-01-17	London	2.24393	1.82471	2.67388
2024-01-18	London	2.22913	1.81139	2.66715
2024-01-19	London	2.22665	1.80657	2.66555
2024-01-20	London	2.2347	1.80591	2.67941
2024-01-21	London	2.24799	1.81787	2.69398
2024-01-22	London	2.26309	1.83512	2.70973
2024-01-23	London	2.28274	1.849	2.734
2024-01-24	London	2.30183	1.86377	2.7607
2024-01-25	London	2.31789	1.87515	2.78283
2024-01-26	London	2.32607	1.88097	2.79433
2024-01-27	London	2.32647	1.87828	2.80211
2024-01-28	London	2.31552	1.86219	2.80216
2024-01-29	London	2.2925	1.83925	2.77881
2024-01-30	London	2.26186	1.80243	2.74352
2024-01-31	London	2.21918	1.76338	2.70501
2024-02-01	London	2.16569	1.70705	2.6461
2024-02-02	London	2.10553	1.64938	2.57641
2024-02-03	London	2.03769	1.58587	2.49591
2024-02-04	London	1.96338	1.52303	2.40312
2024-02-05	London	1.88559	1.45932	2.31238
2024-02-06	London	1.80404	1.39206	2.21506
2024-02-07	London	1.72584	1.33118	2.12748
2024-02-08	London	1.64719	1.26892	2.03449
2024-02-09	London	1.57155	1.2081	1.94819
2024-02-10	London	1.49684	1.14825	1.86649
2024-02-11	London	1.42675	1.09163	1.78645
2024-02-12	London	1.36097	1.03753	1.71195
2024-02-13	London	1.29768	0.985431	1.63782
2024-02-14	London	1.23668	0.936863	1.57156
2024-02-15	London	1.17924	0.888532	1.50515
2024-02-16	London	1.12397	0.840443	1.44068
2024-02-17	London	1.07055	0.798378	1.38155
2024-02-18	London	1.02068	0.758853	1.32983
2024-02-19	London	0.976523	0.722627	1.27723
2024-02-20	London	0.93469	0.686994	1.23011
2024-02-21	London	0.898632	0.65581	1.18514
2024-02-22	London	0.866574	0.629687	1.1433
2024-02-23	London	0.838561	0.60474	1.11254
2024-02-24	London	0.813981	0.580323	1.07956
2024-02-25	London	0.792826	0.562715	1.05402
2024-02-26	London	0.776145	0.545981	1.03981
2024-02-27	London	0.762879	0.533679	1.02408
2024-02-28	London	0.754189	0.522513	1.0137
2024-02-29	London	0.748242	0.514176	1.01135
2024-03-01	London	0.746187	0.505841	1.01446
2024-03-02	London	0.746947	0.495912	1.02537
2024-03-03	London	0.749222	0.489095	1.03898
2024-03-04	London	0.751515	0.47988	1.07131
2024-03-05	London	0.757378	0.466584	1.11197
2024-03-06	London	0.76488	0.45392	1.15738
2024-03-07	London	0.774932	0.440243	1.23206
2023-11-14	South West	1.32255	0.98538	1.77951
2023-11-15	South West	1.34111	1.02575	1.7671
2023-11-16	South West	1.36324	1.0601	1.76481
2023-11-17	South West	1.38439	1.09311	1.77046
2023-11-18	South West	1.40645	1.11781	1.78486
2023-11-19	South West	1.42748	1.13966	1.79659
2023-11-20	South West	1.45147	1.16969	1.82065
2023-11-21	South West	1.47369	1.19284	1.84356
2023-11-22	South West	1.49664	1.2142	1.86122
2023-11-23	South West	1.51625	1.23533	1.88125
2023-11-24	South West	1.53781	1.25686	1.90648
2023-11-25	South West	1.56331	1.27929	1.93398
2023-11-26	South West	1.59041	1.30269	1.96391
2023-11-27	South West	1.62186	1.32744	2.00245
2023-11-28	South West	1.66073	1.35992	2.05408
2023-11-29	South West	1.7087	1.40287	2.10378
2023-11-30	South West	1.76855	1.45376	2.17688
2023-12-01	South West	1.84137	1.51299	2.26167
2023-12-02	South West	1.9301	1.58247	2.36223
2023-12-03	South West	2.03397	1.67131	2.4854
2023-12-04	South West	2.15499	1.77934	2.62901
2023-12-05	South West	2.29484	1.89759	2.78783
2023-12-06	South West	2.45201	2.03491	2.97225
2023-12-07	South West	2.62187	2.1835	3.17346
2023-12-08	South West	2.80552	2.33847	3.39196
2023-12-09	South West	3.00099	2.50626	3.62111
2023-12-10	South West	3.1964	2.67054	3.86515
2023-12-11	South West	3.39742	2.84147	4.10393
2023-12-12	South West	3.58975	3.01028	4.33186
2023-12-13	South West	3.77787	3.17743	4.55207
2023-12-14	South West	3.9591	3.33992	4.76536
2023-12-15	South West	4.12518	3.48454	4.95596
2023-12-16	South West	4.2714	3.61296	5.11076
2023-12-17	South West	4.40369	3.7202	5.26138
2023-12-18	South West	4.50968	3.82513	5.38044
2023-12-19	South West	4.59555	3.89746	5.47462
2023-12-20	South West	4.66294	3.95193	5.54547
2023-12-21	South West	4.70439	3.98835	5.5824
2023-12-22	South West	4.72102	4.00584	5.58969
2023-12-23	South West	4.7167	4.0008	5.56923
2023-12-24	South West	4.69071	3.98127	5.51671
2023-12-25	South West	4.63396	3.93252	5.4437
2023-12-26	South West	4.55386	3.86322	5.33154
2023-12-27	South West	4.44759	3.78643	5.21358
2023-12-28	South West	4.31935	3.68669	5.0638
2023-12-29	South West	4.1736	3.56104	4.8945
2023-12-30	South West	4.01502	3.42441	4.7205
2023-12-31	South West	3.84548	3.27927	4.53351
2024-01-01	South West	3.67405	3.13153	4.34175
2024-01-02	South West	3.50226	2.98124	4.14598
2024-01-03	South West	3.33611	2.8373	3.94621
2024-01-04	South West	3.17798	2.69559	3.76258
2024-01-05	South West	3.03095	2.56788	3.58606
2024-01-06	South West	2.89168	2.44161	3.42737
2024-01-07	South West	2.76967	2.32941	3.27833
2024-01-08	South West	2.65644	2.23207	3.14037
2024-01-09	South West	2.5539	2.14158	3.0296
2024-01-10	South West	2.46236	2.06166	2.93784
2024-01-11	South West	2.38039	1.98573	2.84928
2024-01-12	South West	2.30941	1.91832	2.77636
2024-01-13	South West	2.24447	1.86046	2.70544
2024-01-14	South West	2.19355	1.81127	2.64873
2024-01-15	South West	2.15203	1.77154	2.60567
2024-01-16	South West	2.12297	1.74833	2.57679
2024-01-17	South West	2.10549	1.73414	2.5612
2024-01-18	South West	2.09769	1.72861	2.55759
2024-01-19	South West	2.10018	1.72788	2.56694
2024-01-20	South West	2.11112	1.73967	2.57941
2024-01-21	South West	2.1313	1.76037	2.60608
2024-01-22	South West	2.15459	1.77899	2.62986
2024-01-23	South West	2.17951	1.80432	2.6548
2024-01-24	South West	2.20557	1.82584	2.68259
2024-01-25	South West	2.22898	1.84527	2.71024
2024-01-26	South West	2.24259	1.85692	2.72695
2024-01-27	South West	2.24971	1.85778	2.74203
2024-01-28	South West	2.24566	1.85628	2.73794
2024-01-29	South West	2.23033	1.84155	2.72393
2024-01-30	South West	2.20731	1.81486	2.69695
2024-01-31	South West	2.16927	1.78094	2.65709
2024-02-01	South West	2.12095	1.74046	2.60694
2024-02-02	South West	2.06459	1.69199	2.53863
2024-02-03	South West	2.00006	1.63773	2.46721
2024-02-04	South West	1.93086	1.57752	2.39223
2024-02-05	South West	1.85871	1.51208	2.31158
2024-02-06	South West	1.78721	1.44809	2.22418
2024-02-07	South West	1.71456	1.38437	2.14052
2024-02-08	South West	1.64408	1.32186	2.05305
2024-02-09	South West	1.57311	1.25996	1.96351
2024-02-10	South West	1.50496	1.20313	1.8832
2024-02-11	South West	1.43816	1.14786	1.80135
2024-02-12	South West	1.37476	1.09342	1.72999
2024-02-13	South West	1.3159	1.04689	1.65994
2024-02-14	South West	1.25664	0.996539	1.59786
2024-02-15	South West	1.20086	0.948136	1.53352
2024-02-16	South West	1.14811	0.905285	1.4768
2024-02-17	South West	1.09794	0.863289	1.41543
2024-02-18	South West	1.05158	0.824153	1.35922
2024-02-19	South West	1.00873	0.787043	1.30863
2024-02-20	South West	0.969741	0.750704	1.26317
2024-02-21	South West	0.932322	0.718946	1.22471
2024-02-22	South West	0.901579	0.690783	1.18617
2024-02-23	South West	0.874039	0.665925	1.15206
2024-02-24	South West	0.850682	0.644455	1.12765
2024-02-25	South West	0.831167	0.626904	1.10914
2024-02-26	South West	0.815478	0.614032	1.0939
2024-02-27	South West	0.802809	0.604088	1.08
2024-02-28	South West	0.794166	0.595059	1.07516
2024-02-29	South West	0.789448	0.58682	1.0765
2024-03-01	South West	0.78986	0.579381	1.08081
2024-03-02	South West	0.791979	0.571275	1.09623
2024-03-03	South West	0.797159	0.559457	1.1165
2024-03-04	South West	0.806254	0.546327	1.15519
2024-03-05	South West	0.815528	0.536429	1.20901
2024-03-06	South West	0.825609	0.523655	1.28133
2024-03-07	South West	0.833919	0.51036	1.3555
2023-11-14	Scotland	1.14051	0.846936	1.51494
2023-11-15	Scotland	1.15495	0.883786	1.51278
2023-11-16	Scotland	1.17154	0.911869	1.50331
2023-11-17	Scotland	1.18727	0.935362	1.50333
2023-11-18	Scotland	1.20474	0.958899	1.50704
2023-11-19	Scotland	1.2231	0.974343	1.5261
2023-11-20	Scotland	1.24115	0.992302	1.53857
2023-11-21	Scotland	1.26086	1.00993	1.55532
2023-11-22	Scotland	1.27667	1.02942	1.57281
2023-11-23	Scotland	1.29366	1.04628	1.59048
2023-11-24	Scotland	1.31128	1.06312	1.60877
2023-11-25	Scotland	1.32898	1.08218	1.63175
2023-11-26	Scotland	1.34822	1.09645	1.65
2023-11-27	Scotland	1.37351	1.11576	1.67947
2023-11-28	Scotland	1.40408	1.14526	1.71566
2023-11-29	Scotland	1.44216	1.17708	1.76069
2023-11-30	Scotland	1.48783	1.216	1.81722
2023-12-01	Scotland	1.5467	1.26759	1.88899
2023-12-02	Scotland	1.62047	1.32665	1.97421
2023-12-03	Scotland	1.70617	1.39748	2.07539
2023-12-04	Scotland	1.80739	1.48301	2.18962
2023-12-05	Scotland	1.92302	1.57879	2.32449
2023-12-06	Scotland	2.05136	1.68685	2.47351
2023-12-07	Scotland	2.19289	1.80851	2.63665
2023-12-08	Scotland	2.3438	1.93629	2.8141
2023-12-09	Scotland	2.50341	2.07099	3.00506
2023-12-10	Scotland	2.66689	2.2121	3.20533
2023-12-11	Scotland	2.83155	2.35305	3.39904
2023-12-12	Scotland	2.99369	2.49384	3.58621
2023-12-13	Scotland	3.15189	2.62775	3.77287
2023-12-14	Scotland	3.29652	2.75526	3.94875
2023-12-15	Scotland	3.43405	2.87419	4.11539
2023-12-16	Scotland	3.55201	2.98406	4.25919
2023-12-17	Scotland	3.6622	3.07332	4.38059
2023-12-18	Scotland	3.75446	3.14717	4.46554
2023-12-19	Scotland	3.82285	3.20857	4.53192
2023-12-20	Scotland	3.87829	3.25153	4.57152
2023-12-21	Scotland	3.91021	3.27393	4.58952
2023-12-22	Scotland	3.91688	3.27874	4.59734
2023-12-23	Scotland	3.90494	3.27683	4.56834
2023-12-24	Scotland	3.87541	3.25148	4.52889
2023-12-25	Scotland	3.82264	3.20325	4.46788
2023-12-26	Scotland	3.74692	3.14753	4.37879
2023-12-27	Scotland	3.65343	3.06916	4.27878
2023-12-28	Scotland	3.54235	2.98068	4.15065
2023-12-29	Scotland	3.41506	2.87174	4.01627
2023-12-30	Scotland	3.27581	2.76439	3.86711
2023-12-31	Scotland	3.13095	2.64048	3.70724
2024-01-01	Scotland	2.98296	2.51579	3.54087
2024-01-02	Scotland	2.83673	2.38627	3.37278
2024-01-03	Scotland	2.6973	2.26846	3.21025
2024-01-04	Scotland	2.56205	2.157	3.05222
2024-01-05	Scotland	2.43663	2.04716	2.91049
2024-01-06	Scotland	2.32254	1.94957	2.77832
2024-01-07	Scotland	2.21955	1.85765	2.65579
2024-01-08	Scotland	2.12685	1.77208	2.54585
2024-01-09	Scotland	2.04105	1.69444	2.4503
2024-01-10	Scotland	1.9675	1.61964	2.35726
2024-01-11	Scotland	1.89668	1.56034	2.27831
2024-01-12	Scotland	1.8344	1.50316	2.21136
2024-01-13	Scotland	1.78144	1.45553	2.15098
2024-01-14	Scotland	1.73841	1.41556	2.10659
2024-01-15	Scotland	1.70374	1.38586	2.06536
2024-01-16	Scotland	1.67761	1.36551	2.04004
2024-01-17	Scotland	1.65949	1.34808	2.02228
2024-01-18	Scotland	1.65152	1.33897	2.01952
2024-01-19	Scotland	1.65175	1.33878	2.0234
2024-01-20	Scotland	1.66006	1.34241	2.02888
2024-01-21	Scotland	1.67228	1.34965	2.0423
2024-01-22	Scotland	1.68954	1.36478	2.05889
2024-01-23	Scotland	1.70739	1.37914	2.08242
2024-01-24	Scotland	1.72474	1.39708	2.10003
2024-01-25	Scotland	1.73981	1.40213	2.12084
2024-01-26	Scotland	1.74751	1.41063	2.13513
2024-01-27	Scotland	1.74948	1.41477	2.13869
2024-01-28	Scotland	1.74358	1.41088	2.14124
2024-01-29	Scotland	1.728	1.39785	2.12934
2024-01-30	Scotland	1.70646	1.37658	2.1048
2024-01-31	Scotland	1.67591	1.3484	2.07203
2024-02-01	Scotland	1.63804	1.31233	2.02636
2024-02-02	Scotland	1.5924	1.27189	1.97643
2024-02-03	Scotland	1.54163	1.23061	1.91818
2024-02-04	Scotland	1.48645	1.18679	1.8543
2024-02-05	Scotland	1.42825	1.13371	1.7842
2024-02-06	Scotland	1.36943	1.08621	1.71438
2024-02-07	Scotland	1.3115	1.03442	1.64221
2024-02-08	Scotland	1.25399	0.984053	1.57279
2024-02-09	Scotland	1.19729	0.938379	1.50732
2024-02-10	Scotland	1.14141	0.896824	1.44508
2024-02-11	Scotland	1.09054	0.852282	1.38272
2024-02-12	Scotland	1.04145	0.811333	1.32031
2024-02-13	Scotland	0.993398	0.769529	1.26414
2024-02-14	Scotland	0.949064	0.730619	1.21009
2024-02-15	Scotland	0.906288	0.694436	1.15921
2024-02-16	Scotland	0.865029	0.65763	1.10977
2024-02-17	Scotland	0.826278	0.624261	1.06204
2024-02-18	Scotland	0.789629	0.596238	1.02192
2024-02-19	Scotland	0.756506	0.570351	0.984722
2024-02-20	Scotland	0.724938	0.54381	0.950243
2024-02-21	Scotland	0.698082	0.518792	0.91542
2024-02-22	Scotland	0.673493	0.497221	0.884471
2024-02-23	Scotland	0.651517	0.477697	0.858989
2024-02-24	Scotland	0.633359	0.461822	0.84032
2024-02-25	Scotland	0.617113	0.449293	0.823666
2024-02-26	Scotland	0.604214	0.437279	0.808765
2024-02-27	Scotland	0.595628	0.42796	0.798279
2024-02-28	Scotland	0.588161	0.419998	0.796937
2024-02-29	Scotland	0.585391	0.411312	0.798171
2024-03-01	Scotland	0.584155	0.407556	0.800822
2024-03-02	Scotland	0.585091	0.400347	0.80735
2024-03-03	Scotland	0.587792	0.394708	0.824438
2024-03-04	Scotland	0.591927	0.385049	0.845634
2024-03-05	Scotland	0.599182	0.378267	0.874075
2024-03-06	Scotland	0.60554	0.371913	0.921151
2024-03-07	Scotland	0.613164	0.361527	0.977308
2023-11-14	East of England	1.42103	1.06341	1.90388
2023-11-15	East of England	1.44244	1.11146	1.88898
2023-11-16	East of England	1.46196	1.15278	1.88865
2023-11-17	East of England	1.48256	1.1861	1.89521
2023-11-18	East of England	1.50498	1.21236	1.90637
2023-11-19	East of England	1.52748	1.24085	1.92321
2023-11-20	East of England	1.55024	1.26552	1.94404
2023-11-21	East of England	1.57216	1.28595	1.96743
2023-11-22	East of England	1.59209	1.30309	1.98659
2023-11-23	East of England	1.61285	1.32308	2.00237
2023-11-24	East of England	1.63521	1.34216	2.0226
2023-11-25	East of England	1.66032	1.37029	2.04852
2023-11-26	East of England	1.68609	1.39672	2.08151
2023-11-27	East of England	1.71747	1.425	2.11815
2023-11-28	East of England	1.75331	1.45769	2.165
2023-11-29	East of England	1.79938	1.5001	2.22139
2023-11-30	East of England	1.86002	1.54619	2.28961
2023-12-01	East of England	1.93478	1.60782	2.36762
2023-12-02	East of England	2.02327	1.68442	2.47642
2023-12-03	East of England	2.13137	1.77272	2.60209
2023-12-04	East of England	2.25698	1.88186	2.74068
2023-12-05	East of England	2.40196	2.00283	2.90569
2023-12-06	East of England	2.56112	2.13992	3.09105
2023-12-07	East of England	2.73596	2.29129	3.2944
2023-12-08	East of England	2.92653	2.45352	3.51489
2023-12-09	East of England	3.12497	2.62519	3.74002
2023-12-10	East of England	3.3301	2.79409	3.98041
2023-12-11	East of England	3.53382	2.96595	4.22469
2023-12-12	East of England	3.73087	3.1408	4.45796
2023-12-13	East of England	3.92115	3.31345	4.68225
2023-12-14	East of England	4.10078	3.47131	4.90316
2023-12-15	East of England	4.26417	3.61794	5.10319
2023-12-16	East of England	4.4126	3.75144	5.27942
2023-12-17	East of England	4.54074	3.86025	5.41785
2023-12-18	East of England	4.65008	3.94855	5.53495
2023-12-19	East of England	4.73491	4.02657	5.62555
2023-12-20	East of England	4.79493	4.07489	5.68146
2023-12-21	East of England	4.83604	4.10744	5.70339
2023-12-22	East of England	4.84503	4.11717	5.69819
2023-12-23	East of England	4.83856	4.11006	5.66977
2023-12-24	East of England	4.79854	4.08724	5.61184
2023-12-25	East of England	4.73658	4.03323	5.52559
2023-12-26	East of England	4.65151	3.95473	5.41092
2023-12-27	East of England	4.53812	3.8652	5.27816
2023-12-28	East of England	4.40457	3.75595	5.12293
2023-12-29	East of England	4.25166	3.62135	4.95682
2023-12-30	East of England	4.08467	3.47795	4.77255
2023-12-31	East of England	3.91265	3.32771	4.57742
2024-01-01	East of England	3.73481	3.17979	4.38029
2024-01-02	East of England	3.55555	3.02039	4.17635
2024-01-03	East of England	3.3802	2.87079	3.97584
2024-01-04	East of England	3.21676	2.7259	3.78194
2024-01-05	East of England	3.06403	2.59379	3.60193
2024-01-06	East of England	2.92103	2.47119	3.4334
2024-01-07	East of England	2.79483	2.35488	3.28119
2024-01-08	East of England	2.67868	2.24521	3.14297
2024-01-09	East of England	2.57579	2.14635	3.0216
2024-01-10	East of England	2.47884	2.06264	2.91644
2024-01-11	East of England	2.39467	1.98823	2.82137
2024-01-12	East of England	2.32099	1.92361	2.74319
2024-01-13	East of England	2.25785	1.86237	2.67207
2024-01-14	East of England	2.20111	1.81239	2.61285
2024-01-15	East of England	2.15811	1.76479	2.56916
2024-01-16	East of England	2.12427	1.73314	2.54075
2024-01-17	East of England	2.10554	1.7112	2.52027
2024-01-18	East of England	2.09427	1.69888	2.51724
2024-01-19	East of England	2.09569	1.70368	2.5177
2024-01-20	East of England	2.10443	1.71401	2.52951
2024-01-21	East of England	2.12244	1.73353	2.54509
2024-01-22	East of England	2.1454	1.75531	2.57066
2024-01-23	East of England	2.16674	1.77311	2.60593
2024-01-24	East of England	2.18718	1.78637	2.63371
2024-01-25	East of England	2.20722	1.80785	2.6587
2024-01-26	East of England	2.21789	1.81787	2.67197
2024-01-27	East of England	2.22105	1.82164	2.67374
2024-01-28	East of England	2.21494	1.81173	2.66762
2024-01-29	East of England	2.20002	1.79542	2.65158
2024-01-30	East of England	2.17396	1.76939	2.62459
2024-01-31	East of England	2.13467	1.73671	2.58267
2024-02-01	East of England	2.08553	1.69413	2.52496
2024-02-02	East of England	2.02812	1.64405	2.4551
2024-02-03	East of England	1.96477	1.58763	2.37884
2024-02-04	East of England	1.8983	1.52237	2.29591
2024-02-05	East of England	1.82627	1.45566	2.21501
2024-02-06	East of England	1.75187	1.39232	2.12841
2024-02-07	East of England	1.67762	1.32987	2.04426
2024-02-08	East of England	1.60473	1.27025	1.95576
2024-02-09	East of England	1.53248	1.21464	1.87284
2024-02-10	East of England	1.46397	1.15708	1.79298
2024-02-11	East of England	1.39692	1.10265	1.72092
2024-02-12	East of England	1.33339	1.05138	1.64828
2024-02-13	East of England	1.27095	1.00284	1.58001
2024-02-14	East of England	1.21334	0.955873	1.51332
2024-02-15	East of England	1.15704	0.910883	1.45396
2024-02-16	East of England	1.10683	0.865896	1.39194
2024-02-17	East of England	1.05774	0.826187	1.3374
2024-02-18	East of England	1.01117	0.78536	1.2863
2024-02-19	East of England	0.969434	0.748227	1.23746
2024-02-20	East of England	0.93056	0.712454	1.19213
2024-02-21	East of England	0.895939	0.681847	1.15172
2024-02-22	East of England	0.864668	0.651314	1.11662
2024-02-23	East of England	0.836943	0.625272	1.08411
2024-02-24	East of England	0.813555	0.602737	1.05597
2024-02-25	East of England	0.79441	0.585887	1.03633
2024-02-26	East of England	0.778329	0.569661	1.01946
2024-02-27	East of England	0.767464	0.562175	1.00933
2024-02-28	East of England	0.758174	0.553775	1.00466
2024-02-29	East of England	0.752219	0.547895	1.00489
2024-03-01	East of England	0.750743	0.542613	1.01382
2024-03-02	East of England	0.751197	0.53541	1.03006
2024-03-03	East of England	0.755814	0.525165	1.05297
2024-03-04	East of England	0.759125	0.518898	1.08527
2024-03-05	East of England	0.766618	0.508557	1.13819
2024-03-06	East of England	0.774311	0.494541	1.19253
2024-03-07	East of England	0.783021	0.478055	1.27058
2023-11-14	Yorkshire and The Humber	1.11292	0.821272	1.49409
2023-11-15	Yorkshire and The Humber	1.12946	0.84705	1.48725
2023-11-16	Yorkshire and The Humber	1.1475	0.874465	1.49111
2023-11-17	Yorkshire and The Humber	1.16623	0.896022	1.50209
2023-11-18	Yorkshire and The Humber	1.18506	0.915037	1.51604
2023-11-19	Yorkshire and The Humber	1.20418	0.934143	1.53425
2023-11-20	Yorkshire and The Humber	1.22357	0.951572	1.54763
2023-11-21	Yorkshire and The Humber	1.24136	0.971634	1.57035
2023-11-22	Yorkshire and The Humber	1.25859	0.99046	1.58883
2023-11-23	Yorkshire and The Humber	1.27674	1.00391	1.60227
2023-11-24	Yorkshire and The Humber	1.29425	1.01932	1.6201
2023-11-25	Yorkshire and The Humber	1.31324	1.03762	1.64242
2023-11-26	Yorkshire and The Humber	1.33438	1.06162	1.66557
2023-11-27	Yorkshire and The Humber	1.35849	1.08394	1.69956
2023-11-28	Yorkshire and The Humber	1.38799	1.1118	1.73733
2023-11-29	Yorkshire and The Humber	1.42676	1.14738	1.78066
2023-11-30	Yorkshire and The Humber	1.47668	1.19262	1.83788
2023-12-01	Yorkshire and The Humber	1.53651	1.24438	1.91139
2023-12-02	Yorkshire and The Humber	1.61097	1.30676	1.99952
2023-12-03	Yorkshire and The Humber	1.69879	1.3783	2.1011
2023-12-04	Yorkshire and The Humber	1.8011	1.45892	2.22005
2023-12-05	Yorkshire and The Humber	1.91983	1.55553	2.3521
2023-12-06	Yorkshire and The Humber	2.0517	1.66404	2.49779
2023-12-07	Yorkshire and The Humber	2.19706	1.78849	2.66037
2023-12-08	Yorkshire and The Humber	2.35611	1.91503	2.84382
2023-12-09	Yorkshire and The Humber	2.52153	2.04977	3.02738
2023-12-10	Yorkshire and The Humber	2.68744	2.1876	3.22235
2023-12-11	Yorkshire and The Humber	2.85757	2.32717	3.43059
2023-12-12	Yorkshire and The Humber	3.02151	2.46972	3.63556
2023-12-13	Yorkshire and The Humber	3.17792	2.60962	3.82341
2023-12-14	Yorkshire and The Humber	3.33142	2.7351	4.00587
2023-12-15	Yorkshire and The Humber	3.47395	2.8647	4.17617
2023-12-16	Yorkshire and The Humber	3.60261	2.97823	4.33083
2023-12-17	Yorkshire and The Humber	3.70933	3.07275	4.4677
2023-12-18	Yorkshire and The Humber	3.80207	3.15396	4.57062
2023-12-19	Yorkshire and The Humber	3.87351	3.22483	4.64986
2023-12-20	Yorkshire and The Humber	3.92874	3.26841	4.70175
2023-12-21	Yorkshire and The Humber	3.96177	3.30301	4.71698
2023-12-22	Yorkshire and The Humber	3.97611	3.31424	4.72109
2023-12-23	Yorkshire and The Humber	3.97191	3.30605	4.7161
2023-12-24	Yorkshire and The Humber	3.94641	3.28323	4.66894
2023-12-25	Yorkshire and The Humber	3.89926	3.25203	4.60379
2023-12-26	Yorkshire and The Humber	3.8284	3.19781	4.51388
2023-12-27	Yorkshire and The Humber	3.73558	3.1259	4.4021
2023-12-28	Yorkshire and The Humber	3.62529	3.03753	4.27536
2023-12-29	Yorkshire and The Humber	3.50195	2.93585	4.13882
2023-12-30	Yorkshire and The Humber	3.36768	2.82404	3.98202
2023-12-31	Yorkshire and The Humber	3.22644	2.70105	3.81778
2024-01-01	Yorkshire and The Humber	3.0762	2.58016	3.65094
2024-01-02	Yorkshire and The Humber	2.92555	2.45927	3.48183
2024-01-03	Yorkshire and The Humber	2.7863	2.34704	3.315
2024-01-04	Yorkshire and The Humber	2.65412	2.23526	3.15746
2024-01-05	Yorkshire and The Humber	2.52644	2.12335	3.0019
2024-01-06	Yorkshire and The Humber	2.41222	2.02479	2.86173
2024-01-07	Yorkshire and The Humber	2.30756	1.93492	2.73885
2024-01-08	Yorkshire and The Humber	2.21242	1.84472	2.62291
2024-01-09	Yorkshire and The Humber	2.12649	1.76638	2.523
2024-01-10	Yorkshire and The Humber	2.04984	1.6983	2.44138
2024-01-11	Yorkshire and The Humber	1.98167	1.63932	2.36538
2024-01-12	Yorkshire and The Humber	1.92301	1.58253	2.29968
2024-01-13	Yorkshire and The Humber	1.86903	1.53683	2.24498
2024-01-14	Yorkshire and The Humber	1.82472	1.49962	2.20046
2024-01-15	Yorkshire and The Humber	1.79094	1.46416	2.16697
2024-01-16	Yorkshire and The Humber	1.76699	1.43854	2.14145
2024-01-17	Yorkshire and The Humber	1.75253	1.42448	2.13157
2024-01-18	Yorkshire and The Humber	1.74842	1.41482	2.12922
2024-01-19	Yorkshire and The Humber	1.75119	1.417	2.13432
2024-01-20	Yorkshire and The Humber	1.76103	1.42714	2.1488
2024-01-21	Yorkshire and The Humber	1.77739	1.4394	2.16913
2024-01-22	Yorkshire and The Humber	1.79856	1.45872	2.18689
2024-01-23	Yorkshire and The Humber	1.82071	1.47956	2.21277
2024-01-24	Yorkshire and The Humber	1.84455	1.4983	2.24279
2024-01-25	Yorkshire and The Humber	1.86345	1.51034	2.2684
2024-01-26	Yorkshire and The Humber	1.87707	1.52055	2.2866
2024-01-27	Yorkshire and The Humber	1.88289	1.52116	2.297
2024-01-28	Yorkshire and The Humber	1.87913	1.51885	2.29769
2024-01-29	Yorkshire and The Humber	1.86446	1.50319	2.28712
2024-01-30	Yorkshire and The Humber	1.84258	1.48237	2.25636
2024-01-31	Yorkshire and The Humber	1.80992	1.45649	2.22224
2024-02-01	Yorkshire and The Humber	1.771	1.41848	2.17946
2024-02-02	Yorkshire and The Humber	1.72423	1.37726	2.12325
2024-02-03	Yorkshire and The Humber	1.67072	1.33223	2.06046
2024-02-04	Yorkshire and The Humber	1.61282	1.28548	1.99535
2024-02-05	Yorkshire and The Humber	1.55493	1.23297	1.92599
2024-02-06	Yorkshire and The Humber	1.4943	1.18338	1.84933
2024-02-07	Yorkshire and The Humber	1.43213	1.13247	1.77927
2024-02-08	Yorkshire and The Humber	1.37118	1.08046	1.70615
2024-02-09	Yorkshire and The Humber	1.31098	1.03345	1.63841
2024-02-10	Yorkshire and The Humber	1.25379	0.990298	1.57324
2024-02-11	Yorkshire and The Humber	1.19843	0.942169	1.50439
2024-02-12	Yorkshire and The Humber	1.14507	0.898632	1.44737
2024-02-13	Yorkshire and The Humber	1.0939	0.857588	1.39415
2024-02-14	Yorkshire and The Humber	1.04471	0.81625	1.33861
2024-02-15	Yorkshire and The Humber	0.998375	0.775934	1.28333
2024-02-16	Yorkshire and The Humber	0.955141	0.738584	1.23093
2024-02-17	Yorkshire and The Humber	0.914751	0.702493	1.18607
2024-02-18	Yorkshire and The Humber	0.876375	0.667782	1.14377
2024-02-19	Yorkshire and The Humber	0.840973	0.635967	1.10365
2024-02-20	Yorkshire and The Humber	0.807116	0.60869	1.06585
2024-02-21	Yorkshire and The Humber	0.777698	0.582987	1.02884
2024-02-22	Yorkshire and The Humber	0.751637	0.560248	0.995719
2024-02-23	Yorkshire and The Humber	0.728479	0.541116	0.970353
2024-02-24	Yorkshire and The Humber	0.708646	0.522573	0.945483
2024-02-25	Yorkshire and The Humber	0.692161	0.508435	0.926317
2024-02-26	Yorkshire and The Humber	0.679519	0.495517	0.915156
2024-02-27	Yorkshire and The Humber	0.669788	0.483571	0.905887
2024-02-28	Yorkshire and The Humber	0.663257	0.476719	0.90204
2024-02-29	Yorkshire and The Humber	0.660856	0.472822	0.899881
2024-03-01	Yorkshire and The Humber	0.659252	0.470555	0.907833
2024-03-02	Yorkshire and The Humber	0.661077	0.466401	0.922689
2024-03-03	Yorkshire and The Humber	0.664325	0.459666	0.948098
2024-03-04	Yorkshire and The Humber	0.670956	0.452893	0.983014
2024-03-05	Yorkshire and The Humber	0.678905	0.444703	1.02115
2024-03-06	Yorkshire and The Humber	0.687717	0.43305	1.08034
2024-03-07	Yorkshire and The Humber	0.696986	0.419164	1.15547
2023-11-14	West Midlands	1.14586	0.824256	1.53757
2023-11-15	West Midlands	1.16416	0.863646	1.53643
2023-11-16	West Midlands	1.1826	0.897497	1.53867
2023-11-17	West Midlands	1.20457	0.922375	1.54837
2023-11-18	West Midlands	1.2237	0.942496	1.55352
2023-11-19	West Midlands	1.24267	0.96104	1.57307
2023-11-20	West Midlands	1.26285	0.981713	1.59711
2023-11-21	West Midlands	1.28227	1.00125	1.61428
2023-11-22	West Midlands	1.30048	1.0185	1.62739
2023-11-23	West Midlands	1.31988	1.03728	1.64625
2023-11-24	West Midlands	1.33918	1.06171	1.66673
2023-11-25	West Midlands	1.35967	1.07906	1.68812
2023-11-26	West Midlands	1.38346	1.10036	1.71567
2023-11-27	West Midlands	1.41083	1.12105	1.74676
2023-11-28	West Midlands	1.44683	1.14643	1.78684
2023-11-29	West Midlands	1.48818	1.17998	1.83455
2023-11-30	West Midlands	1.53986	1.22647	1.89599
2023-12-01	West Midlands	1.60331	1.28184	1.97129
2023-12-02	West Midlands	1.68324	1.34808	2.06009
2023-12-03	West Midlands	1.77387	1.42503	2.16987
2023-12-04	West Midlands	1.88169	1.521	2.29721
2023-12-05	West Midlands	2.00569	1.62679	2.44269
2023-12-06	West Midlands	2.1416	1.74468	2.60707
2023-12-07	West Midlands	2.29212	1.87619	2.78499
2023-12-08	West Midlands	2.45752	2.01493	2.98347
2023-12-09	West Midlands	2.62838	2.16116	3.1895
2023-12-10	West Midlands	2.80465	2.31357	3.39611
2023-12-11	West Midlands	2.98181	2.45824	3.60986
2023-12-12	West Midlands	3.15424	2.60748	3.81604
2023-12-13	West Midlands	3.32347	2.74743	4.01367
2023-12-14	West Midlands	3.48256	2.88676	4.1986
2023-12-15	West Midlands	3.63553	3.0136	4.36931
2023-12-16	West Midlands	3.76697	3.13135	4.52351
2023-12-17	West Midlands	3.88316	3.23409	4.65633
2023-12-18	West Midlands	3.98273	3.32049	4.76488
2023-12-19	West Midlands	4.06339	3.39269	4.84897
2023-12-20	West Midlands	4.11852	3.44783	4.91081
2023-12-21	West Midlands	4.15804	3.48399	4.9453
2023-12-22	West Midlands	4.17365	3.51145	4.96374
2023-12-23	West Midlands	4.16749	3.51696	4.94916
2023-12-24	West Midlands	4.14015	3.50024	4.91493
2023-12-25	West Midlands	4.08951	3.46242	4.84029
2023-12-26	West Midlands	4.01656	3.3995	4.75412
2023-12-27	West Midlands	3.92005	3.3192	4.64334
2023-12-28	West Midlands	3.81198	3.2272	4.51796
2023-12-29	West Midlands	3.68189	3.12187	4.37232
2023-12-30	West Midlands	3.54298	3.00466	4.20639
2023-12-31	West Midlands	3.39477	2.87739	4.04029
2024-01-01	West Midlands	3.24376	2.74666	3.86417
2024-01-02	West Midlands	3.0915	2.62004	3.69038
2024-01-03	West Midlands	2.94505	2.49397	3.5123
2024-01-04	West Midlands	2.80461	2.36905	3.35042
2024-01-05	West Midlands	2.67343	2.25204	3.19346
2024-01-06	West Midlands	2.55552	2.14244	3.04511
2024-01-07	West Midlands	2.44607	2.0405	2.92089
2024-01-08	West Midlands	2.34774	1.96032	2.80723
2024-01-09	West Midlands	2.25867	1.87775	2.71177
2024-01-10	West Midlands	2.17901	1.80444	2.61369
2024-01-11	West Midlands	2.10713	1.74019	2.53702
2024-01-12	West Midlands	2.04228	1.68746	2.47283
2024-01-13	West Midlands	1.98939	1.63485	2.41167
2024-01-14	West Midlands	1.94468	1.59413	2.3657
2024-01-15	West Midlands	1.90949	1.56326	2.33028
2024-01-16	West Midlands	1.88438	1.54178	2.31147
2024-01-17	West Midlands	1.86795	1.52374	2.29221
2024-01-18	West Midlands	1.86272	1.5102	2.29705
2024-01-19	West Midlands	1.86738	1.51402	2.30396
2024-01-20	West Midlands	1.88036	1.52477	2.32145
2024-01-21	West Midlands	1.89988	1.54038	2.34112
2024-01-22	West Midlands	1.9219	1.56111	2.36411
2024-01-23	West Midlands	1.94649	1.58399	2.39126
2024-01-24	West Midlands	1.97224	1.6019	2.41601
2024-01-25	West Midlands	1.98975	1.61617	2.44346
2024-01-26	West Midlands	2.00385	1.62782	2.47634
2024-01-27	West Midlands	2.01151	1.63107	2.49242
2024-01-28	West Midlands	2.00931	1.62306	2.49719
2024-01-29	West Midlands	1.99684	1.613	2.48963
2024-01-30	West Midlands	1.9747	1.59274	2.46655
2024-01-31	West Midlands	1.94212	1.5673	2.4304
2024-02-01	West Midlands	1.90189	1.53042	2.39217
2024-02-02	West Midlands	1.85241	1.48524	2.33324
2024-02-03	West Midlands	1.79748	1.43812	2.26105
2024-02-04	West Midlands	1.73586	1.38161	2.18835
2024-02-05	West Midlands	1.67033	1.32913	2.10725
2024-02-06	West Midlands	1.60649	1.27279	2.03282
2024-02-07	West Midlands	1.54082	1.21764	1.95739
2024-02-08	West Midlands	1.47633	1.16714	1.88399
2024-02-09	West Midlands	1.4132	1.11564	1.81237
2024-02-10	West Midlands	1.35279	1.0662	1.73793
2024-02-11	West Midlands	1.294	1.01576	1.66354
2024-02-12	West Midlands	1.23621	0.970835	1.59721
2024-02-13	West Midlands	1.18198	0.928452	1.5353
2024-02-14	West Midlands	1.13206	0.883993	1.47151
2024-02-15	West Midlands	1.08406	0.842711	1.41356
2024-02-16	West Midlands	1.03834	0.802275	1.36104
2024-02-17	West Midlands	0.993635	0.764682	1.30644
2024-02-18	West Midlands	0.951922	0.728034	1.25534
2024-02-19	West Midlands	0.914571	0.698262	1.21227
2024-02-20	West Midlands	0.880446	0.668471	1.16359
2024-02-21	West Midlands	0.847461	0.640498	1.12702
2024-02-22	West Midlands	0.818689	0.61473	1.09272
2024-02-23	West Midlands	0.793805	0.590114	1.06275
2024-02-24	West Midlands	0.773338	0.568839	1.03817
2024-02-25	West Midlands	0.756932	0.554225	1.02509
2024-02-26	West Midlands	0.744127	0.540969	1.01125
2024-02-27	West Midlands	0.733566	0.534113	1.00731
2024-02-28	West Midlands	0.727487	0.527879	1.00236
2024-02-29	West Midlands	0.724434	0.524659	1.00931
2024-03-01	West Midlands	0.72331	0.520248	1.01763
2024-03-02	West Midlands	0.726299	0.51515	1.03315
2024-03-03	West Midlands	0.731225	0.505073	1.05119
2024-03-04	West Midlands	0.738028	0.500106	1.08563
2024-03-05	West Midlands	0.747212	0.486522	1.13504
2024-03-06	West Midlands	0.757128	0.476803	1.19245
2024-03-07	West Midlands	0.766409	0.464444	1.26116
2023-11-14	North East	1.0672	0.741943	1.44851
2023-11-15	North East	1.08663	0.763796	1.44578
2023-11-16	North East	1.10624	0.786775	1.44898
2023-11-17	North East	1.12302	0.809483	1.45974
2023-11-18	North East	1.14061	0.826842	1.46563
2023-11-19	North East	1.15887	0.849006	1.48113
2023-11-20	North East	1.17624	0.867605	1.50241
2023-11-21	North East	1.19285	0.884266	1.52239
2023-11-22	North East	1.21117	0.900184	1.53352
2023-11-23	North East	1.22926	0.918884	1.55455
2023-11-24	North East	1.24781	0.936017	1.56991
2023-11-25	North East	1.26713	0.952549	1.59737
2023-11-26	North East	1.28796	0.97025	1.62693
2023-11-27	North East	1.31332	0.993821	1.65985
2023-11-28	North East	1.34397	1.02144	1.70204
2023-11-29	North East	1.384	1.05536	1.7538
2023-11-30	North East	1.43309	1.09889	1.81338
2023-12-01	North East	1.49156	1.14614	1.87968
2023-12-02	North East	1.5645	1.2052	1.96288
2023-12-03	North East	1.65166	1.27441	2.06046
2023-12-04	North East	1.7519	1.35574	2.17716
2023-12-05	North East	1.86703	1.45275	2.31866
2023-12-06	North East	1.99749	1.5548	2.46429
2023-12-07	North East	2.13956	1.67147	2.62587
2023-12-08	North East	2.29415	1.79684	2.8073
2023-12-09	North East	2.45747	1.92976	3.00135
2023-12-10	North East	2.62457	2.06152	3.206
2023-12-11	North East	2.79428	2.19523	3.41625
2023-12-12	North East	2.95784	2.33043	3.62041
2023-12-13	North East	3.11725	2.46513	3.80837
2023-12-14	North East	3.26646	2.59254	3.99477
2023-12-15	North East	3.40622	2.7097	4.15303
2023-12-16	North East	3.53013	2.81517	4.30054
2023-12-17	North East	3.63995	2.91287	4.43283
2023-12-18	North East	3.73647	2.99643	4.5305
2023-12-19	North East	3.81289	3.06404	4.62148
2023-12-20	North East	3.86763	3.11567	4.66792
2023-12-21	North East	3.90797	3.14787	4.68994
2023-12-22	North East	3.92287	3.17187	4.69945
2023-12-23	North East	3.92152	3.17356	4.67795
2023-12-24	North East	3.90066	3.15964	4.629
2023-12-25	North East	3.85394	3.12413	4.56726
2023-12-26	North East	3.78369	3.07146	4.47888
2023-12-27	North East	3.69904	2.99424	4.37911
2023-12-28	North East	3.59327	2.91314	4.25702
2023-12-29	North East	3.47529	2.81323	4.12741
2023-12-30	North East	3.3414	2.70652	3.98349
2023-12-31	North East	3.20199	2.59474	3.83208
2024-01-01	North East	3.0558	2.48573	3.6649
2024-01-02	North East	2.9137	2.37139	3.49517
2024-01-03	North East	2.7736	2.26156	3.34657
2024-01-04	North East	2.64322	2.15076	3.19386
2024-01-05	North East	2.51969	2.04637	3.04312
2024-01-06	North East	2.40575	1.95284	2.91228
2024-01-07	North East	2.30368	1.87006	2.78825
2024-01-08	North East	2.21004	1.79723	2.67508
2024-01-09	North East	2.12506	1.72714	2.5856
2024-01-10	North East	2.05037	1.6631	2.49733
2024-01-11	North East	1.98475	1.60737	2.42215
2024-01-12	North East	1.92854	1.55679	2.36068
2024-01-13	North East	1.87533	1.5119	2.30326
2024-01-14	North East	1.83167	1.4739	2.25962
2024-01-15	North East	1.79896	1.4463	2.23057
2024-01-16	North East	1.77601	1.42926	2.21021
2024-01-17	North East	1.76153	1.4138	2.20742
2024-01-18	North East	1.75864	1.41047	2.21121
2024-01-19	North East	1.76537	1.41746	2.21822
2024-01-20	North East	1.77842	1.42785	2.23763
2024-01-21	North East	1.796	1.4379	2.25874
2024-01-22	North East	1.81818	1.45433	2.29354
2024-01-23	North East	1.84457	1.47769	2.33145
2024-01-24	North East	1.86977	1.4961	2.36052
2024-01-25	North East	1.89055	1.51185	2.38791
2024-01-26	North East	1.90582	1.52015	2.41709
2024-01-27	North East	1.91216	1.52821	2.44086
2024-01-28	North East	1.9106	1.52951	2.44391
2024-01-29	North East	1.89953	1.51871	2.44965
2024-01-30	North East	1.88069	1.50249	2.43411
2024-01-31	North East	1.85028	1.47675	2.39365
2024-02-01	North East	1.81128	1.44245	2.34456
2024-02-02	North East	1.76609	1.40452	2.29314
2024-02-03	North East	1.71339	1.35748	2.235
2024-02-04	North East	1.65707	1.30899	2.16814
2024-02-05	North East	1.59565	1.2566	2.09304
2024-02-06	North East	1.53293	1.20157	2.02633
2024-02-07	North East	1.47245	1.1493	1.96074
2024-02-08	North East	1.41151	1.09541	1.88891
2024-02-09	North East	1.35379	1.04496	1.81988
2024-02-10	North East	1.29773	0.994772	1.75436
2024-02-11	North East	1.24248	0.94532	1.68594
2024-02-12	North East	1.19036	0.899185	1.61995
2024-02-13	North East	1.13975	0.856352	1.55928
2024-02-14	North East	1.08998	0.817447	1.49674
2024-02-15	North East	1.04392	0.779556	1.43893
2024-02-16	North East	0.999568	0.743923	1.38599
2024-02-17	North East	0.959393	0.708583	1.33186
2024-02-18	North East	0.92015	0.677405	1.27842
2024-02-19	North East	0.884155	0.649312	1.23358
2024-02-20	North East	0.85119	0.623388	1.19887
2024-02-21	North East	0.820644	0.597142	1.16374
2024-02-22	North East	0.793148	0.573568	1.12753
2024-02-23	North East	0.769307	0.554253	1.10038
2024-02-24	North East	0.749728	0.535265	1.08438
2024-02-25	North East	0.733257	0.52316	1.07421
2024-02-26	North East	0.719731	0.512375	1.06331
2024-02-27	North East	0.710112	0.505227	1.05717
2024-02-28	North East	0.704071	0.500947	1.05485
2024-02-29	North East	0.702452	0.497692	1.05594
2024-03-01	North East	0.702382	0.491945	1.06741
2024-03-02	North East	0.704147	0.486306	1.08384
2024-03-03	North East	0.709159	0.47997	1.10816
2024-03-04	North East	0.716824	0.473344	1.14449
2024-03-05	North East	0.723818	0.462854	1.19079
2024-03-06	North East	0.736679	0.455259	1.25598
2024-03-07	North East	0.748787	0.444053	1.34059

## Sheet: Fig4
date	rate_median	rate_lower95	rate_upper95
2023-11-14	148.46175631862533	119.11451612520791	186.03409486367227
2023-11-15	150.90850799780776	122.02959241155857	188.19057373431608
2023-11-16	153.3831336494642	124.53065019664594	190.98351840886176
2023-11-17	155.3828457897686	126.67017912960891	191.8303733183868
2023-11-18	157.63298743686047	128.96568253577328	192.9716385030856
2023-11-19	159.84783891173467	130.96664887032392	194.28992706308952
2023-11-20	162.01558788823002	132.71656410909924	195.59924274809643
2023-11-21	164.05352154289247	135.14071104699482	198.09679319254906
2023-11-22	165.56496571299544	136.76638924549437	201.93536334098422
2023-11-23	167.25954390619867	138.69577291434666	205.08019474173912
2023-11-24	170.07689952617133	141.4006463306713	209.3381126402556
2023-11-25	173.6273676207597	143.7788751859092	213.7244338086008
2023-11-26	178.21056775721374	147.56144866089957	219.2851049428278
2023-11-27	184.99308499880289	152.43217496471377	226.93258435693414
2023-11-28	193.85029782995412	160.5828979853006	236.59539656395341
2023-11-29	204.9557959534905	169.6199633033712	249.05197840151428
2023-11-30	218.95273778954348	181.69798241671253	264.07868542615853
2023-12-01	235.05801648318524	195.3464648180798	281.8483494994729
2023-12-02	253.1876774423852	211.50568588148045	301.61771122761854
2023-12-03	273.71474545066945	228.38140765144215	323.8686746562285
2023-12-04	295.4883797429397	246.66385938735195	348.56976906892055
2023-12-05	317.87340951219755	266.9665743718068	375.98395603348166
2023-12-06	340.7159520762317	286.408	406.1732280558637
2023-12-07	365.239	308.2073096202386	434.4604936537692
2023-12-08	389.5209311826458	328.9216865037043	463.00054476900425
2023-12-09	411.12962561494317	346.0496343033348	491.35535416109514
2023-12-10	430.49284908838763	363.02785305381735	514.8766359905076
2023-12-11	448.0775599713463	379.33360695975284	534.8354251807431
2023-12-12	462.7040923626478	391.6631029081903	549.7526564697177
2023-12-13	474.9271182976425	402.84533503187674	562.5596860561997
2023-12-14	484.3711862441342	411.2702008718702	572.7756305407506
2023-12-15	491.383	418.96101518108213	580.3760679117862
2023-12-16	495.29652081585255	422.5972585421809	584.359
2023-12-17	497.70964918934106	423.2307270241368	585.5917884251787
2023-12-18	496.22495939721796	420.8241184520841	581.9481268030368
2023-12-19	493.9908834692096	418.13208731016505	577.7933533287137
2023-12-20	486.76395955791105	413.5201691908507	571.0362075453378
2023-12-21	477.939	406.1127645132406	558.2431255261881
2023-12-22	467.10559710584084	396.5857677418696	545.8604957309934
2023-12-23	454.946	387.5466047595801	528.666
2023-12-24	439.322	373.2084308421586	513.8743257886745
2023-12-25	419.38784564508467	355.7357149121396	494.63635380173366
2023-12-26	398.37074017712445	337.4926545309992	469.97841694233824
2023-12-27	376.1167054974377	319.0318266842422	444.1987138789907
2023-12-28	353.932	299.49940915909497	417.9845398407119
2023-12-29	331.7493436604969	280.78066719582665	392.89103275182964
2023-12-30	311.67082895915996	263.26693919175705	369.2926531099911
2023-12-31	293.8305923702661	248.73971721481215	347.87432447488743
2024-01-01	277.6686501956185	234.91630585648878	329.49127407498554
2024-01-02	264.2804989933335	223.3820043430203	314.2312268600213
2024-01-03	253.46732803746596	213.0802686696342	300.3886349196678
2024-01-04	243.6584359160163	204.1592577476243	287.9469857639686
2024-01-05	235.78293564872942	196.2562760316214	279.163
2024-01-06	229.3649466065148	189.25727500682592	272.438
2024-01-07	223.26414873894808	183.71050612238756	267.28060423261036
2024-01-08	217.6448151912949	178.41878896981848	261.393
2024-01-09	212.28617117415308	173.6437769269343	255.32835473328404
2024-01-10	207.4654644912339	168.9677504077564	249.95415427280236
2024-01-11	203.4950529114278	164.96587737522634	246.04536275886633
2024-01-12	201.14283971451388	162.23048429905057	243.27920200821939
2024-01-13	199.39739909145723	161.5161956456568	241.51325693312643
2024-01-14	199.32148742599216	161.64718177345665	241.9426393831324
2024-01-15	200.60723853102263	162.77653610812476	243.65711137948483
2024-01-16	203.50937364422492	165.54897896344627	247.10718885847362
2024-01-17	207.3889291080049	168.21997405421934	251.39093804110044
2024-01-18	212.24342425170892	172.976	256.13418242382124
2024-01-19	217.13612668645686	177.9937662628785	261.2702875425179
2024-01-20	221.02930517012712	182.29192221090742	266.3246995865675
2024-01-21	224.73207419130546	185.59752098255535	270.38026177190847
2024-01-22	227.2658099684356	188.41268130790175	274.13276839131174
2024-01-23	229.357	190.78045238776065	276.5796613073073
2024-01-24	229.81338467853203	190.25390394057678	276.4893613903824
2024-01-25	227.51216127699283	187.9744636984066	275.7841946970291
2024-01-26	223.80642256106458	184.00651405889712	273.22197574455953
2024-01-27	218.64149572290427	179.17373072042872	266.35426246092925
2024-01-28	211.92814676899584	173.3600322540393	257.5522913678591
2024-01-29	203.8823179347041	166.6366544692447	249.2978065529219
2024-01-30	195.50869957672495	158.947	239.05541479080483
2024-01-31	186.2391284179048	151.3692895988451	228.46240565606587
2024-02-01	177.3265834527646	142.7971119834871	217.21652342099222
2024-02-02	168.51464318913096	135.792	205.7739148304164
2024-02-03	159.97252403678232	128.5019798442495	196.25995363941269
2024-02-04	151.81846832270432	120.68635526789247	186.7485455797845
2024-02-05	144.18040370171556	114.99433155419516	177.81444872066226
2024-02-06	137.43128966347095	110.38676120492421	170.4167556101425
2024-02-07	131.54805007931242	104.94506567363769	164.12084995130112
2024-02-08	125.72480561706051	99.8242	156.2391536586185
2024-02-09	120.30867956511354	95.11909574006269	150.42236614241432
2024-02-10	115.00724506723851	90.85366897371561	144.60820908316327
2024-02-11	110.20544491999085	87.1449	139.29861862257695
2024-02-12	105.25698043675459	83.37185673860955	134.30867344061045
2024-02-13	100.58017326810176	79.3222	128.07933575468203
2024-02-14	96.19339304707441	75.74249042653834	123.1253786234497
2024-02-15	92.25230685618763	71.91179186145095	117.72513833506214
2024-02-16	88.12268580887323	68.79669955017174	114.01936494735972
2024-02-17	84.72294213985076	65.68263307060381	110.0572880202175
2024-02-18	81.9611	62.87634336806668	106.69857547194177
2024-02-19	79.63568319944723	60.41089752433196	103.56643661408816
2024-02-20	77.5819	58.154196803606034	100.96517987111483
2024-02-21	76.04819286220702	56.662647070599675	98.8996
2024-02-22	74.92063195501375	55.64960580734065	97.23010397310638
2024-02-23	74.15447621703127	54.87759154322042	97.1629
2024-02-24	73.82065211954426	54.65197526414411	97.3655
2024-02-25	73.57032946777973	54.44759771217667	98.25002086453657
2024-02-26	74.01551368598628	54.220465021158425	99.82948352473898
2024-02-27	74.56249787121695	54.24308763212321	101.8098957627342
2024-02-28	75.58133655590392	54.19162529892359	104.18315538278931
2024-02-29	76.61706784506805	53.54157609394959	107.70534450205349
2024-03-01	77.98498117778004	52.602707169672875	113.37589383323778
2024-03-02	79.24779023833514	50.83393399814355	119.70448238727099
2024-03-03	80.37039447419892	48.360756295938366	127.18216532977482
2024-03-04	81.37814147608191	46.188425163964055	136.504
2024-03-05	82.95041011193291	44.061969174931285	148.22756262783736
2024-03-06	84.42711469230518	41.518680688979046	162.44622070515234
2024-03-07	86.04077000533832	38.813524314419965	181.97129805024042

## Sheet: Fig5
date	age_group	rate_median	rate_lower95	rate_upper95
2023-11-14	65 to 74 years	86.3656	67.6869	107.642
2023-11-15	65 to 74 years	87.6992	69.4722	108.922
2023-11-16	65 to 74 years	88.8857	70.6635	110.318
2023-11-17	65 to 74 years	90.0222	71.7322	111.359
2023-11-18	65 to 74 years	91.4497	72.9554	112.221
2023-11-19	65 to 74 years	92.5941	74.2381	113.261
2023-11-20	65 to 74 years	93.7426	75.2048	114.097
2023-11-21	65 to 74 years	94.5845	76.508	115.187
2023-11-22	65 to 74 years	95.4577	77.5224	117.167
2023-11-23	65 to 74 years	96.2876	78.6484	118.919
2023-11-24	65 to 74 years	97.8725	79.8554	120.837
2023-11-25	65 to 74 years	100.072	81.4298	123.92
2023-11-26	65 to 74 years	102.816	83.4271	127.359
2023-11-27	65 to 74 years	106.753	86.9309	131.742
2023-11-28	65 to 74 years	111.661	91.3834	137.119
2023-11-29	65 to 74 years	118.055	96.565	144.924
2023-11-30	65 to 74 years	125.996	103.596	153.952
2023-12-01	65 to 74 years	135.695	111.392	164.58
2023-12-02	65 to 74 years	146.289	120.641	176.531
2023-12-03	65 to 74 years	158.482	130.265	189.7
2023-12-04	65 to 74 years	171.575	141.035	204.568
2023-12-05	65 to 74 years	184.517	152.55	221.652
2023-12-06	65 to 74 years	198.311	164.601	238.967
2023-12-07	65 to 74 years	213.13	177.637	255.917
2023-12-08	65 to 74 years	228.046	190.368	272.977
2023-12-09	65 to 74 years	241.122	200.937	288.756
2023-12-10	65 to 74 years	252.372	211.023	304.172
2023-12-11	65 to 74 years	262.954	220.555	316.641
2023-12-12	65 to 74 years	272.078	228.648	325.235
2023-12-13	65 to 74 years	279.33	235.582	332.436
2023-12-14	65 to 74 years	285.279	239.89	339.452
2023-12-15	65 to 74 years	289.32	244.228	343.1
2023-12-16	65 to 74 years	291.804	246.366	346.458
2023-12-17	65 to 74 years	292.296	246.905	346.868
2023-12-18	65 to 74 years	291.566	245.043	344.896
2023-12-19	65 to 74 years	289.024	243.177	341.017
2023-12-20	65 to 74 years	284.961	240.916	337.267
2023-12-21	65 to 74 years	279.28	236.577	331.358
2023-12-22	65 to 74 years	272.556	230.245	322.772
2023-12-23	65 to 74 years	264.546	223.25	312.375
2023-12-24	65 to 74 years	254.492	214.621	301.833
2023-12-25	65 to 74 years	242.491	203.816	289.153
2023-12-26	65 to 74 years	229.641	193.208	273.238
2023-12-27	65 to 74 years	216.254	182.257	257.776
2023-12-28	65 to 74 years	202.772	170.18	242.213
2023-12-29	65 to 74 years	189.614	159.584	225.908
2023-12-30	65 to 74 years	177.523	149.179	211.465
2023-12-31	65 to 74 years	167.06	140.712	199.006
2024-01-01	65 to 74 years	157.704	132.77	187.686
2024-01-02	65 to 74 years	149.53	125.892	178.465
2024-01-03	65 to 74 years	143.127	118.905	169.835
2024-01-04	65 to 74 years	137.58	113.708	163.071
2024-01-05	65 to 74 years	132.828	109.195	157.245
2024-01-06	65 to 74 years	128.935	105.561	153.381
2024-01-07	65 to 74 years	125.423	102.3	149.787
2024-01-08	65 to 74 years	121.785	99.6318	146.762
2024-01-09	65 to 74 years	118.598	96.7914	143.029
2024-01-10	65 to 74 years	115.589	93.7786	140.093
2024-01-11	65 to 74 years	113.193	91.8954	138.022
2024-01-12	65 to 74 years	111.626	90.1749	136.038
2024-01-13	65 to 74 years	110.422	89.0203	134.833
2024-01-14	65 to 74 years	110.252	88.8845	134.664
2024-01-15	65 to 74 years	111.09	89.5115	135.496
2024-01-16	65 to 74 years	112.546	91.117	137.217
2024-01-17	65 to 74 years	114.424	93.0174	139.598
2024-01-18	65 to 74 years	117.253	95.5177	142.402
2024-01-19	65 to 74 years	119.611	98.033	145.634
2024-01-20	65 to 74 years	122.013	100.039	149.082
2024-01-21	65 to 74 years	123.986	101.92	151.029
2024-01-22	65 to 74 years	125.587	103.442	152.785
2024-01-23	65 to 74 years	126.652	104.234	154.098
2024-01-24	65 to 74 years	126.586	104.26	153.956
2024-01-25	65 to 74 years	125.207	102.718	152.666
2024-01-26	65 to 74 years	122.86	100.383	150.226
2024-01-27	65 to 74 years	119.653	97.5349	147.355
2024-01-28	65 to 74 years	115.82	94.1941	143.428
2024-01-29	65 to 74 years	111.267	90.3386	136.783
2024-01-30	65 to 74 years	106.32	86.0268	130.947
2024-01-31	65 to 74 years	101.272	81.2242	124.435
2024-02-01	65 to 74 years	96.0169	76.4965	118.414
2024-02-02	65 to 74 years	90.9888	72.3926	112.454
2024-02-03	65 to 74 years	86.1139	68.2731	106.458
2024-02-04	65 to 74 years	81.6089	64.3106	101.085
2024-02-05	65 to 74 years	77.4018	61.3605	96.8343
2024-02-06	65 to 74 years	73.824	58.6973	92.6106
2024-02-07	65 to 74 years	70.3142	55.9467	88.7194
2024-02-08	65 to 74 years	66.9965	53.0556	84.4876
2024-02-09	65 to 74 years	64.1239	50.6271	80.6784
2024-02-10	65 to 74 years	61.2864	47.9832	77.125
2024-02-11	65 to 74 years	58.5566	45.6812	73.5825
2024-02-12	65 to 74 years	55.9724	43.373	70.5434
2024-02-13	65 to 74 years	53.4298	41.1887	67.6192
2024-02-14	65 to 74 years	50.9283	38.9697	64.7162
2024-02-15	65 to 74 years	48.5574	36.9156	62.1514
2024-02-16	65 to 74 years	46.3584	35.201	59.6408
2024-02-17	65 to 74 years	44.4796	33.6012	57.3271
2024-02-18	65 to 74 years	42.851	32.0881	55.3411
2024-02-19	65 to 74 years	41.556	30.8085	53.735
2024-02-20	65 to 74 years	40.4956	29.6036	52.4338
2024-02-21	65 to 74 years	39.6462	28.6361	51.6806
2024-02-22	65 to 74 years	38.9301	28.2932	50.9556
2024-02-23	65 to 74 years	38.4859	27.7918	50.6163
2024-02-24	65 to 74 years	38.1466	27.4081	50.8373
2024-02-25	65 to 74 years	38.0688	27.3568	51.2409
2024-02-26	65 to 74 years	38.2285	27.1968	51.9744
2024-02-27	65 to 74 years	38.4917	26.8034	52.7129
2024-02-28	65 to 74 years	38.9705	26.7272	54.0665
2024-02-29	65 to 74 years	39.6141	26.4811	56.2151
2024-03-01	65 to 74 years	40.1563	25.8929	58.9128
2024-03-02	65 to 74 years	40.8422	24.953	61.9151
2024-03-03	65 to 74 years	41.3806	23.9589	66.1028
2024-03-04	65 to 74 years	41.8533	22.7872	70.8868
2024-03-05	65 to 74 years	42.3898	21.8286	78.0818
2024-03-06	65 to 74 years	43.0129	20.4982	85.2719
2024-03-07	65 to 74 years	43.5559	19.2775	94.9846
2023-11-14	75 years and over	72.0273	55.3028	92.1322
2023-11-15	75 years and over	73.2736	56.4643	93.0505
2023-11-16	75 years and over	74.2762	57.4595	93.7541
2023-11-17	75 years and over	75.3059	58.8847	93.7469
2023-11-18	75 years and over	76.552	60.1822	94.5592
2023-11-19	75 years and over	77.5258	61.1274	95.4648
2023-11-20	75 years and over	78.4991	62.1157	96.9834
2023-11-21	75 years and over	79.3009	63.0581	98.2274
2023-11-22	75 years and over	79.968	63.515	99.6045
2023-11-23	75 years and over	80.7416	64.2878	101.273
2023-11-24	75 years and over	82.2424	65.6324	103.229
2023-11-25	75 years and over	83.939	67.2165	105.48
2023-11-26	75 years and over	86.3488	69.2399	108.223
2023-11-27	75 years and over	89.5266	71.7567	112.347
2023-11-28	75 years and over	93.7053	75.6459	116.567
2023-11-29	75 years and over	99.3384	79.9745	122.987
2023-11-30	75 years and over	106.288	85.643	130.718
2023-12-01	75 years and over	114.262	92.2045	139.864
2023-12-02	75 years and over	123.345	99.5926	150.09
2023-12-03	75 years and over	133.482	107.976	161.69
2023-12-04	75 years and over	144.521	117.324	174.018
2023-12-05	75 years and over	155.806	127.128	188.014
2023-12-06	75 years and over	167.829	137.035	203.255
2023-12-07	75 years and over	180.122	148.397	218.56
2023-12-08	75 years and over	192.849	159.266	233.756
2023-12-09	75 years and over	203.933	168.184	247.546
2023-12-10	75 years and over	213.929	176.924	260.938
2023-12-11	75 years and over	222.799	183.986	270.686
2023-12-12	75 years and over	230.512	191.122	279.533
2023-12-13	75 years and over	236.796	196.999	286.802
2023-12-14	75 years and over	242.17	200.544	291.268
2023-12-15	75 years and over	245.718	204.155	294.703
2023-12-16	75 years and over	247.762	204.92	298.132
2023-12-17	75 years and over	249.298	206.059	298.848
2023-12-18	75 years and over	248.037	205.007	297.072
2023-12-19	75 years and over	246.465	203.568	294.012
2023-12-20	75 years and over	242.577	201.646	290.35
2023-12-21	75 years and over	237.312	197.241	284.546
2023-12-22	75 years and over	231.478	192.251	277.511
2023-12-23	75 years and over	224.612	187.184	268.661
2023-12-24	75 years and over	216.258	179.598	258.801
2023-12-25	75 years and over	205.802	170.415	248.352
2023-12-26	75 years and over	194.871	161.74	234.78
2023-12-27	75 years and over	183.241	151.679	221.457
2023-12-28	75 years and over	171.852	142.09	207.801
2023-12-29	75 years and over	160.445	132.446	194.465
2023-12-30	75 years and over	149.973	123.984	182.554
2023-12-31	75 years and over	140.98	116.752	170.868
2024-01-01	75 years and over	132.823	110.202	160.613
2024-01-02	75 years and over	125.839	104.21	153.059
2024-01-03	75 years and over	120.243	98.4502	145.724
2024-01-04	75 years and over	115.326	94.0272	139.797
2024-01-05	75 years and over	111.178	90.2474	134.748
2024-01-06	75 years and over	107.655	86.8622	130.471
2024-01-07	75 years and over	104.482	84.1006	127.911
2024-01-08	75 years and over	101.54	81.6442	125.311
2024-01-09	75 years and over	98.7287	79.0174	122.244
2024-01-10	75 years and over	96.1255	76.4769	119.28
2024-01-11	75 years and over	94.0392	74.9789	117.185
2024-01-12	75 years and over	92.5294	73.4909	115.631
2024-01-13	75 years and over	91.4082	72.8484	114.113
2024-01-14	75 years and over	91.1006	72.45	113.275
2024-01-15	75 years and over	91.5231	73.0988	114.21
2024-01-16	75 years and over	92.7316	73.7506	115.785
2024-01-17	75 years and over	94.3086	75.1094	117.469
2024-01-18	75 years and over	96.2396	76.6746	119.226
2024-01-19	75 years and over	98.1898	78.4324	121.223
2024-01-20	75 years and over	99.9735	80.0165	123.813
2024-01-21	75 years and over	101.466	80.9848	125.782
2024-01-22	75 years and over	102.445	82.1351	127.006
2024-01-23	75 years and over	102.759	82.7891	127.836
2024-01-24	75 years and over	102.839	82.8407	127.417
2024-01-25	75 years and over	101.508	81.7362	126.284
2024-01-26	75 years and over	99.487	79.3517	123.966
2024-01-27	75 years and over	96.5717	76.5726	120.973
2024-01-28	75 years and over	93.2356	73.6422	116.659
2024-01-29	75 years and over	89.3671	70.3187	112.056
2024-01-30	75 years and over	85.1598	67.1109	107.367
2024-01-31	75 years and over	80.7175	63.4718	102.036
2024-02-01	75 years and over	76.3606	59.4201	96.7981
2024-02-02	75 years and over	72.1318	56.0939	91.5366
2024-02-03	75 years and over	68.2013	52.6867	86.504
2024-02-04	75 years and over	64.5115	49.3107	81.9008
2024-02-05	75 years and over	61.0697	46.7092	77.9302
2024-02-06	75 years and over	57.9337	44.4894	74.4292
2024-02-07	75 years and over	55.0539	42.3283	71.1229
2024-02-08	75 years and over	52.3923	39.9133	67.5698
2024-02-09	75 years and over	49.9235	37.992	64.4333
2024-02-10	75 years and over	47.5196	36.2124	61.7076
2024-02-11	75 years and over	45.3254	34.342	58.8491
2024-02-12	75 years and over	43.1672	32.3902	56.4086
2024-02-13	75 years and over	41.038	30.5251	53.8824
2024-02-14	75 years and over	39.0912	28.8256	51.5647
2024-02-15	75 years and over	37.2181	27.2465	49.3279
2024-02-16	75 years and over	35.4188	25.749	47.2508
2024-02-17	75 years and over	33.9928	24.5211	45.3496
2024-02-18	75 years and over	32.625	23.3929	43.6087
2024-02-19	75 years and over	31.5307	22.4691	42.3083
2024-02-20	75 years and over	30.5458	21.5996	41.121
2024-02-21	75 years and over	29.8612	20.9	40.2443
2024-02-22	75 years and over	29.302	20.4408	39.6905
2024-02-23	75 years and over	28.9524	20.0746	39.3911
2024-02-24	75 years and over	28.5727	19.7685	39.1878
2024-02-25	75 years and over	28.405	19.6365	39.3575
2024-02-26	75 years and over	28.4536	19.4755	39.8136
2024-02-27	75 years and over	28.5346	19.1555	40.3932
2024-02-28	75 years and over	28.8419	18.9474	41.1817
2024-02-29	75 years and over	29.1482	18.5869	42.8701
2024-03-01	75 years and over	29.5617	18.0836	44.6524
2024-03-02	75 years and over	29.8397	17.8082	47.1691
2024-03-03	75 years and over	30.1431	16.9123	50.3821
2024-03-04	75 years and over	30.4595	16.0205	54.7042
2024-03-05	75 years and over	30.873	15.1909	59.3059
2024-03-06	75 years and over	31.2415	14.202	65.3728
2024-03-07	75 years and over	31.5077	13.3516	73.1838
2023-11-14	55 to 64 years	134.087	106	167.612
2023-11-15	55 to 64 years	136.416	108.109	169.654
2023-11-16	55 to 64 years	138.376	110.171	170.893
2023-11-17	55 to 64 years	140.33	112.548	172.611
2023-11-18	55 to 64 years	142.203	114.578	173.932
2023-11-19	55 to 64 years	143.787	115.898	174.82
2023-11-20	55 to 64 years	145.568	117.373	176.619
2023-11-21	55 to 64 years	146.723	118.889	177.869
2023-11-22	55 to 64 years	147.947	120.322	179.763
2023-11-23	55 to 64 years	149.403	122.575	182.328
2023-11-24	55 to 64 years	151.66	124.522	186.054
2023-11-25	55 to 64 years	154.774	127.437	189.427
2023-11-26	55 to 64 years	159.227	130.325	194.1
2023-11-27	55 to 64 years	164.584	134.894	199.919
2023-11-28	55 to 64 years	172.117	141.152	208.418
2023-11-29	55 to 64 years	181.901	148.966	219.009
2023-11-30	55 to 64 years	194.214	158.854	233.433
2023-12-01	55 to 64 years	207.839	170.442	250.132
2023-12-02	55 to 64 years	223.698	184.085	268.803
2023-12-03	55 to 64 years	241.676	199.344	288.92
2023-12-04	55 to 64 years	260.863	214.842	310.485
2023-12-05	55 to 64 years	280.369	231.473	335.247
2023-12-06	55 to 64 years	300.373	248.881	359.855
2023-12-07	55 to 64 years	321.234	267.166	384.57
2023-12-08	55 to 64 years	343.097	285.725	409.34
2023-12-09	55 to 64 years	362.435	302.215	431.163
2023-12-10	55 to 64 years	378.268	316.789	453.847
2023-12-11	55 to 64 years	392.881	330.602	469.445
2023-12-12	55 to 64 years	405.278	342.206	483.352
2023-12-13	55 to 64 years	415.294	350.843	493.83
2023-12-14	55 to 64 years	423.048	358.434	499.29
2023-12-15	55 to 64 years	428.33	363.59	503.359
2023-12-16	55 to 64 years	431.504	364.178	509.516
2023-12-17	55 to 64 years	432.112	363.922	509.572
2023-12-18	55 to 64 years	429.547	360.325	504.378
2023-12-19	55 to 64 years	425.66	357.765	500.645
2023-12-20	55 to 64 years	418.608	352.915	491.24
2023-12-21	55 to 64 years	409.286	344.968	480.294
2023-12-22	55 to 64 years	398.982	335.74	468.803
2023-12-23	55 to 64 years	387.08	326.647	454.768
2023-12-24	55 to 64 years	372.471	315.447	439.873
2023-12-25	55 to 64 years	354.76	299.975	421.288
2023-12-26	55 to 64 years	335.918	284.736	398.728
2023-12-27	55 to 64 years	315.98	266.283	374.725
2023-12-28	55 to 64 years	296.658	249.601	350.763
2023-12-29	55 to 64 years	277.358	233.275	328.963
2023-12-30	55 to 64 years	259.451	217.653	307.842
2023-12-31	55 to 64 years	243.756	205.133	289.509
2024-01-01	55 to 64 years	229.834	193.353	273.652
2024-01-02	55 to 64 years	217.871	183.015	259.171
2024-01-03	55 to 64 years	208.238	173.286	247.589
2024-01-04	55 to 64 years	200.108	166.246	237.263
2024-01-05	55 to 64 years	192.501	158.731	229.113
2024-01-06	55 to 64 years	186.487	152.471	222.26
2024-01-07	55 to 64 years	180.957	147.875	217.291
2024-01-08	55 to 64 years	175.499	143.356	211.642
2024-01-09	55 to 64 years	170.905	139.138	206.027
2024-01-10	55 to 64 years	166.092	135.023	201.465
2024-01-11	55 to 64 years	162.447	131.232	197.596
2024-01-12	55 to 64 years	159.839	128.654	194.146
2024-01-13	55 to 64 years	157.876	127.384	192.308
2024-01-14	55 to 64 years	157.107	126.989	191.611
2024-01-15	55 to 64 years	157.612	128.373	192.789
2024-01-16	55 to 64 years	159.541	130.008	194.143
2024-01-17	55 to 64 years	162.036	132.02	198.016
2024-01-18	55 to 64 years	165.113	135.322	200.896
2024-01-19	55 to 64 years	168.241	138.692	203.871
2024-01-20	55 to 64 years	170.969	141.946	207.282
2024-01-21	55 to 64 years	173.604	143.531	210.011
2024-01-22	55 to 64 years	175.007	145.02	210.828
2024-01-23	55 to 64 years	176.017	146.001	213.026
2024-01-24	55 to 64 years	175.595	145.106	212.284
2024-01-25	55 to 64 years	173.405	142.44	210.996
2024-01-26	55 to 64 years	169.73	139.363	207.217
2024-01-27	55 to 64 years	165.315	135.355	201.895
2024-01-28	55 to 64 years	159.369	130.883	195.55
2024-01-29	55 to 64 years	152.919	125.364	187.583
2024-01-30	55 to 64 years	145.692	119.062	179.368
2024-01-31	55 to 64 years	138.278	112.865	170.409
2024-02-01	55 to 64 years	130.966	105.912	161.033
2024-02-02	55 to 64 years	123.94	100.149	151.738
2024-02-03	55 to 64 years	117.036	93.626	143.75
2024-02-04	55 to 64 years	110.795	88.2721	136.803
2024-02-05	55 to 64 years	104.848	83.4702	129.431
2024-02-06	55 to 64 years	99.465	79.555	123.581
2024-02-07	55 to 64 years	94.4492	75.8176	118.419
2024-02-08	55 to 64 years	89.9361	71.656	113.019
2024-02-09	55 to 64 years	85.8054	68.1302	107.694
2024-02-10	55 to 64 years	81.8389	64.6519	102.747
2024-02-11	55 to 64 years	78.1618	61.4565	98.3308
2024-02-12	55 to 64 years	74.2481	58.2714	93.8558
2024-02-13	55 to 64 years	70.7067	55.4117	89.5633
2024-02-14	55 to 64 years	67.3056	52.5054	85.6953
2024-02-15	55 to 64 years	64.1082	49.6651	81.7242
2024-02-16	55 to 64 years	61.1852	47.5282	78.1603
2024-02-17	55 to 64 years	58.4863	45.0324	74.9345
2024-02-18	55 to 64 years	56.1666	42.7751	71.9162
2024-02-19	55 to 64 years	54.3328	40.9968	69.5285
2024-02-20	55 to 64 years	52.7665	39.6061	67.6476
2024-02-21	55 to 64 years	51.5241	38.1973	66.4497
2024-02-22	55 to 64 years	50.5764	37.3756	65.2986
2024-02-23	55 to 64 years	49.7635	36.8138	64.8268
2024-02-24	55 to 64 years	49.1511	36.4647	64.6732
2024-02-25	55 to 64 years	49.008	36.0887	64.9164
2024-02-26	55 to 64 years	49.0939	35.9563	66.0123
2024-02-27	55 to 64 years	49.3045	35.4892	67.4462
2024-02-28	55 to 64 years	49.8073	34.9688	69.1283
2024-02-29	55 to 64 years	50.3378	34.2288	70.7979
2024-03-01	55 to 64 years	50.9741	33.2834	73.9164
2024-03-02	55 to 64 years	51.5796	32.2292	78.4375
2024-03-03	55 to 64 years	52.2015	31.0184	83.9085
2024-03-04	55 to 64 years	52.6124	29.5701	90.6944
2024-03-05	55 to 64 years	53.3087	28.1217	98.9361
2024-03-06	55 to 64 years	53.9535	26.26	107.994
2024-03-07	55 to 64 years	54.6748	24.6743	119.974
2023-11-14	45 to 54 years	160.456	126.298	200.78
2023-11-15	45 to 54 years	163.427	129.761	203.475
2023-11-16	45 to 54 years	166.113	132.87	205.157
2023-11-17	45 to 54 years	168.341	134.581	207.072
2023-11-18	45 to 54 years	170.656	136.726	208.767
2023-11-19	45 to 54 years	172.975	138.249	210.705
2023-11-20	45 to 54 years	175.152	139.816	213.539
2023-11-21	45 to 54 years	176.892	142.426	215.986
2023-11-22	45 to 54 years	178.489	144.317	218.932
2023-11-23	45 to 54 years	180.569	146.897	222.661
2023-11-24	45 to 54 years	183.806	150.338	226.782
2023-11-25	45 to 54 years	187.769	153.108	232.341
2023-11-26	45 to 54 years	193.064	157.616	237.772
2023-11-27	45 to 54 years	200.296	164.49	245.817
2023-11-28	45 to 54 years	209.576	171.499	256.573
2023-11-29	45 to 54 years	221.664	181.346	270.413
2023-11-30	45 to 54 years	236.76	195.249	286.615
2023-12-01	45 to 54 years	254.157	209.057	306.028
2023-12-02	45 to 54 years	273.665	224.902	329.249
2023-12-03	45 to 54 years	296.073	244.086	353.875
2023-12-04	45 to 54 years	319.321	264.461	380.946
2023-12-05	45 to 54 years	343.754	285.389	409.995
2023-12-06	45 to 54 years	368.81	305.358	440.456
2023-12-07	45 to 54 years	394.217	328.306	473.777
2023-12-08	45 to 54 years	420.983	351.232	503.137
2023-12-09	45 to 54 years	444.347	370.398	532.861
2023-12-10	45 to 54 years	464.457	387.943	557.088
2023-12-11	45 to 54 years	482.861	404.831	579.391
2023-12-12	45 to 54 years	499.177	419.774	593.093
2023-12-13	45 to 54 years	512.124	431.908	608.982
2023-12-14	45 to 54 years	521.973	440.725	618.502
2023-12-15	45 to 54 years	530.451	447.26	625.94
2023-12-16	45 to 54 years	535.283	450.653	628.643
2023-12-17	45 to 54 years	536.607	453.13	631.017
2023-12-18	45 to 54 years	534.783	450.007	627.994
2023-12-19	45 to 54 years	531.363	446.433	622.509
2023-12-20	45 to 54 years	524.137	440.87	615.011
2023-12-21	45 to 54 years	514.165	432.814	605.864
2023-12-22	45 to 54 years	502.53	422.74	590.934
2023-12-23	45 to 54 years	488.579	412.298	573.401
2023-12-24	45 to 54 years	471.274	397.304	553.937
2023-12-25	45 to 54 years	450.401	380.534	533.342
2023-12-26	45 to 54 years	427.822	362.523	505.607
2023-12-27	45 to 54 years	404.025	341.763	477.986
2023-12-28	45 to 54 years	380.212	320.907	448.966
2023-12-29	45 to 54 years	356.495	300.206	420.744
2023-12-30	45 to 54 years	334.563	280.946	396.903
2023-12-31	45 to 54 years	315.563	264.983	375.119
2024-01-01	45 to 54 years	298.76	249.951	355.077
2024-01-02	45 to 54 years	283.816	237.55	339.002
2024-01-03	45 to 54 years	272.191	226.864	324.187
2024-01-04	45 to 54 years	262.141	217.32	311.033
2024-01-05	45 to 54 years	253.64	208.492	301.509
2024-01-06	45 to 54 years	246.379	200.45	294.178
2024-01-07	45 to 54 years	239.818	195.151	287.527
2024-01-08	45 to 54 years	233.591	189.943	280.469
2024-01-09	45 to 54 years	227.63	185.301	274.038
2024-01-10	45 to 54 years	222.468	180.402	269.623
2024-01-11	45 to 54 years	218.446	177.364	265.274
2024-01-12	45 to 54 years	215.714	173.976	262.298
2024-01-13	45 to 54 years	213.907	172.127	260.239
2024-01-14	45 to 54 years	213.785	171.533	259.731
2024-01-15	45 to 54 years	215.132	172.974	261.529
2024-01-16	45 to 54 years	218.096	175.545	266.261
2024-01-17	45 to 54 years	222.292	178.78	271.136
2024-01-18	45 to 54 years	227.53	183.946	277.18
2024-01-19	45 to 54 years	232.647	189.619	281.974
2024-01-20	45 to 54 years	237.331	194.303	288.123
2024-01-21	45 to 54 years	241.204	197.829	292.372
2024-01-22	45 to 54 years	244.15	199.973	295.809
2024-01-23	45 to 54 years	246.118	202.048	299.204
2024-01-24	45 to 54 years	246.95	202.945	300.077
2024-01-25	45 to 54 years	244.457	201.003	297.818
2024-01-26	45 to 54 years	240.252	196.381	292.659
2024-01-27	45 to 54 years	234.393	190.716	286.772
2024-01-28	45 to 54 years	227.774	184.464	278.647
2024-01-29	45 to 54 years	219.499	176.821	269.023
2024-01-30	45 to 54 years	210.087	169.419	256.706
2024-01-31	45 to 54 years	200.5	161.16	246.101
2024-02-01	45 to 54 years	190.913	152.753	234.071
2024-02-02	45 to 54 years	181.239	144.515	223.266
2024-02-03	45 to 54 years	172.184	136.806	212.527
2024-02-04	45 to 54 years	163.547	129.462	201.925
2024-02-05	45 to 54 years	155.32	123.151	192.788
2024-02-06	45 to 54 years	148.334	117.016	185.311
2024-02-07	45 to 54 years	141.595	111.381	178.309
2024-02-08	45 to 54 years	135.306	105.529	170.638
2024-02-09	45 to 54 years	129.416	100.258	163.558
2024-02-10	45 to 54 years	123.645	95.4762	157.122
2024-02-11	45 to 54 years	118.579	91.2701	150.36
2024-02-12	45 to 54 years	113.293	86.8962	144.427
2024-02-13	45 to 54 years	108.435	83.0052	138.258
2024-02-14	45 to 54 years	103.651	78.72	133.22
2024-02-15	45 to 54 years	99.1431	75.4046	127.946
2024-02-16	45 to 54 years	94.9125	72.1853	123.199
2024-02-17	45 to 54 years	91.1441	69.2516	119.473
2024-02-18	45 to 54 years	87.8571	65.631	115.452
2024-02-19	45 to 54 years	85.3062	63.321	111.955
2024-02-20	45 to 54 years	83.2965	61.0421	108.643
2024-02-21	45 to 54 years	81.7292	59.5364	107.422
2024-02-22	45 to 54 years	80.4233	58.2845	105.951
2024-02-23	45 to 54 years	79.5916	57.2966	106.088
2024-02-24	45 to 54 years	79.0086	57.0841	106.043
2024-02-25	45 to 54 years	78.8891	57.2062	106.518
2024-02-26	45 to 54 years	79.639	57.0573	107.962
2024-02-27	45 to 54 years	80.4017	56.9842	109.912
2024-02-28	45 to 54 years	81.2963	56.6501	112.592
2024-02-29	45 to 54 years	82.4555	56.0961	117.089
2024-03-01	45 to 54 years	83.874	55.4714	122.773
2024-03-02	45 to 54 years	84.9295	53.3883	128.383
2024-03-03	45 to 54 years	86.1825	51.5902	137.726
2024-03-04	45 to 54 years	87.2333	49.3447	148.706
2024-03-05	45 to 54 years	88.8966	46.866	160.352
2024-03-06	45 to 54 years	90.1609	43.7498	176.243
2024-03-07	45 to 54 years	91.8559	40.9987	195.27
2023-11-14	35 to 44 years	193.942	148.397	248.844
2023-11-15	35 to 44 years	197.249	153.053	251.689
2023-11-16	35 to 44 years	200.058	156.839	254.482
2023-11-17	35 to 44 years	203.099	160.266	257.454
2023-11-18	35 to 44 years	206.336	162.964	260.496
2023-11-19	35 to 44 years	209.329	165.801	263.495
2023-11-20	35 to 44 years	212.018	167.528	264.761
2023-11-21	35 to 44 years	214.262	170.074	266.125
2023-11-22	35 to 44 years	216.215	172.023	269.2
2023-11-23	35 to 44 years	218.723	174.072	273.589
2023-11-24	35 to 44 years	222.547	178.806	278.626
2023-11-25	35 to 44 years	226.93	183.235	284.282
2023-11-26	35 to 44 years	233.518	188.576	293.045
2023-11-27	35 to 44 years	242.637	195.417	303.246
2023-11-28	35 to 44 years	253.876	204.41	316.232
2023-11-29	35 to 44 years	268.771	215.894	332.048
2023-11-30	35 to 44 years	286.428	232.062	352.802
2023-12-01	35 to 44 years	306.896	250.156	375.804
2023-12-02	35 to 44 years	330.77	269.773	400.644
2023-12-03	35 to 44 years	357.002	291.855	430.052
2023-12-04	35 to 44 years	385.053	316.684	461.042
2023-12-05	35 to 44 years	413.536	341.956	496.192
2023-12-06	35 to 44 years	443.868	367.228	534.785
2023-12-07	35 to 44 years	475.047	393.29	571.962
2023-12-08	35 to 44 years	506.883	418.614	608.112
2023-12-09	35 to 44 years	535.328	439.374	640.394
2023-12-10	35 to 44 years	559.008	461.383	670.621
2023-12-11	35 to 44 years	580.755	481.15	694.443
2023-12-12	35 to 44 years	599.52	498.298	713.552
2023-12-13	35 to 44 years	614.739	511.725	734.54
2023-12-14	35 to 44 years	626.892	525.219	747.369
2023-12-15	35 to 44 years	635.776	535.595	757.645
2023-12-16	35 to 44 years	640.901	540.997	763.792
2023-12-17	35 to 44 years	643.073	540.406	763.115
2023-12-18	35 to 44 years	642	538.764	760.18
2023-12-19	35 to 44 years	638.193	537.151	752.872
2023-12-20	35 to 44 years	629.661	531.361	741.828
2023-12-21	35 to 44 years	617.918	521.729	731.1
2023-12-22	35 to 44 years	604.992	510.161	715.907
2023-12-23	35 to 44 years	590.002	494.284	697.607
2023-12-24	35 to 44 years	569.778	479.285	673.663
2023-12-25	35 to 44 years	544.483	458.491	650.598
2023-12-26	35 to 44 years	518.253	436.017	619.021
2023-12-27	35 to 44 years	490.062	412.463	587.064
2023-12-28	35 to 44 years	462.046	386.963	553.144
2023-12-29	35 to 44 years	434.125	361.793	521.932
2023-12-30	35 to 44 years	407.46	341.495	490.473
2023-12-31	35 to 44 years	384.593	322.717	464.003
2024-01-01	35 to 44 years	364.101	306.056	440.44
2024-01-02	35 to 44 years	346.944	291.017	419.755
2024-01-03	35 to 44 years	332.423	278.225	400.954
2024-01-04	35 to 44 years	320.673	265.846	385.748
2024-01-05	35 to 44 years	310.391	255.51	373.048
2024-01-06	35 to 44 years	301.519	247.037	364.476
2024-01-07	35 to 44 years	293.964	240.445	356.817
2024-01-08	35 to 44 years	286.621	234.232	349.187
2024-01-09	35 to 44 years	279.772	228.231	342.249
2024-01-10	35 to 44 years	273.326	221.886	336.088
2024-01-11	35 to 44 years	268.651	216.715	329.98
2024-01-12	35 to 44 years	265.782	211.657	326.223
2024-01-13	35 to 44 years	263.158	209.227	323.347
2024-01-14	35 to 44 years	262.941	209.669	323.474
2024-01-15	35 to 44 years	264.812	212.815	326.436
2024-01-16	35 to 44 years	268.718	216.125	330.093
2024-01-17	35 to 44 years	273.547	219.128	337.229
2024-01-18	35 to 44 years	279.576	224.118	344.004
2024-01-19	35 to 44 years	285.698	230.895	351.987
2024-01-20	35 to 44 years	291.543	235.71	358.216
2024-01-21	35 to 44 years	296.398	239.918	365.239
2024-01-22	35 to 44 years	300.044	242.917	368.067
2024-01-23	35 to 44 years	302.711	245.452	373.092
2024-01-24	35 to 44 years	302.798	245.24	373.146
2024-01-25	35 to 44 years	300.288	242.392	371.291
2024-01-26	35 to 44 years	295.459	237.643	366.259
2024-01-27	35 to 44 years	288.86	230.645	358.35
2024-01-28	35 to 44 years	280.116	223.543	349.42
2024-01-29	35 to 44 years	269.465	215.696	337.195
2024-01-30	35 to 44 years	257.753	205.758	322.82
2024-01-31	35 to 44 years	245.768	195.327	308.828
2024-02-01	35 to 44 years	233.481	184.45	293.118
2024-02-02	35 to 44 years	222.286	175.54	278.452
2024-02-03	35 to 44 years	211.427	165.969	265.826
2024-02-04	35 to 44 years	201.137	156.322	253.781
2024-02-05	35 to 44 years	191.131	148.284	242.442
2024-02-06	35 to 44 years	182.007	141.831	232.315
2024-02-07	35 to 44 years	173.501	135.128	223.481
2024-02-08	35 to 44 years	165.971	128.403	212.827
2024-02-09	35 to 44 years	158.844	123.277	203.885
2024-02-10	35 to 44 years	151.627	117.473	197.104
2024-02-11	35 to 44 years	145.252	111.886	189.755
2024-02-12	35 to 44 years	138.862	106.873	182.526
2024-02-13	35 to 44 years	132.431	101.552	174.485
2024-02-14	35 to 44 years	126.406	96.0938	168.333
2024-02-15	35 to 44 years	120.882	91.6242	162.244
2024-02-16	35 to 44 years	116.173	87.4256	155.832
2024-02-17	35 to 44 years	111.637	83.3433	149.708
2024-02-18	35 to 44 years	107.524	79.871	143.905
2024-02-19	35 to 44 years	104.478	76.9506	139.734
2024-02-20	35 to 44 years	102.025	74.1838	136.161
2024-02-21	35 to 44 years	100.094	71.8982	134.49
2024-02-22	35 to 44 years	98.5754	70.67	132.786
2024-02-23	35 to 44 years	97.779	69.8941	130.825
2024-02-24	35 to 44 years	97.081	69.267	130.585
2024-02-25	35 to 44 years	96.7225	69.3177	132.798
2024-02-26	35 to 44 years	97.0319	68.7204	134.329
2024-02-27	35 to 44 years	97.8076	68.3694	135.789
2024-02-28	35 to 44 years	98.9452	68.0672	139.397
2024-02-29	35 to 44 years	100.339	67.2734	144.882
2024-03-01	35 to 44 years	102.124	65.9021	150.208
2024-03-02	35 to 44 years	103.964	63.9104	159.022
2024-03-03	35 to 44 years	105.341	61.1082	167.833
2024-03-04	35 to 44 years	106.929	58.3787	180.166
2024-03-05	35 to 44 years	108.46	55.699	197.594
2024-03-06	35 to 44 years	110.12	52.6482	215.59
2024-03-07	35 to 44 years	112.305	48.7071	241.275
2023-11-14	18 to 34 years	196.453	145.742	260.987
2023-11-15	18 to 34 years	199.807	149.357	264.211
2023-11-16	18 to 34 years	202.855	152.375	267.205
2023-11-17	18 to 34 years	205.167	155.126	267.964
2023-11-18	18 to 34 years	208.088	158.135	269.361
2023-11-19	18 to 34 years	210.377	160.456	269.97
2023-11-20	18 to 34 years	212.239	161.435	272.61
2023-11-21	18 to 34 years	213.72	163.813	276.092
2023-11-22	18 to 34 years	215.799	164.913	279.846
2023-11-23	18 to 34 years	218.039	166.742	284.038
2023-11-24	18 to 34 years	221.38	169.61	290.506
2023-11-25	18 to 34 years	225.6	173.312	295.657
2023-11-26	18 to 34 years	231.709	178.604	300.954
2023-11-27	18 to 34 years	240.051	185.473	310.075
2023-11-28	18 to 34 years	250.777	194.387	323.511
2023-11-29	18 to 34 years	264.745	205.507	339.348
2023-11-30	18 to 34 years	281.487	219.398	358.635
2023-12-01	18 to 34 years	301.482	235.843	382.336
2023-12-02	18 to 34 years	323.715	253.147	409.351
2023-12-03	18 to 34 years	348.808	273.793	439.615
2023-12-04	18 to 34 years	375.87	294.583	472.852
2023-12-05	18 to 34 years	403.993	316.737	506.846
2023-12-06	18 to 34 years	433.959	342.332	540.178
2023-12-07	18 to 34 years	463.393	365.353	575.117
2023-12-08	18 to 34 years	492.928	388.394	609.804
2023-12-09	18 to 34 years	519.356	412.509	640.96
2023-12-10	18 to 34 years	541.503	432.559	669.059
2023-12-11	18 to 34 years	562.255	448.727	692.464
2023-12-12	18 to 34 years	579.242	464.189	715.345
2023-12-13	18 to 34 years	592.597	475.656	730.784
2023-12-14	18 to 34 years	603.526	487.075	742.102
2023-12-15	18 to 34 years	610.431	495.813	749.234
2023-12-16	18 to 34 years	613.555	499.77	753.113
2023-12-17	18 to 34 years	613.671	501.669	754.077
2023-12-18	18 to 34 years	611.059	497.662	749.297
2023-12-19	18 to 34 years	608.355	493.303	740.276
2023-12-20	18 to 34 years	599.021	482.445	729.211
2023-12-21	18 to 34 years	587.63	471.868	718.252
2023-12-22	18 to 34 years	573.194	460.045	696.663
2023-12-23	18 to 34 years	555.671	446.881	677.792
2023-12-24	18 to 34 years	535.337	431.567	654.07
2023-12-25	18 to 34 years	511.129	411.209	626.782
2023-12-26	18 to 34 years	485.333	390.239	595.466
2023-12-27	18 to 34 years	457.372	367.502	562.685
2023-12-28	18 to 34 years	430.009	343.155	528.83
2023-12-29	18 to 34 years	402.886	322.508	496.915
2023-12-30	18 to 34 years	377.131	300.954	468.063
2023-12-31	18 to 34 years	354.858	284.221	441.623
2024-01-01	18 to 34 years	335.39	267.337	417.385
2024-01-02	18 to 34 years	318.146	253.689	396.303
2024-01-03	18 to 34 years	303.905	241.88	378.381
2024-01-04	18 to 34 years	292.03	232.603	364.059
2024-01-05	18 to 34 years	282.099	222.764	352.334
2024-01-06	18 to 34 years	273.329	216.14	342.284
2024-01-07	18 to 34 years	265.413	208.515	333.287
2024-01-08	18 to 34 years	258.039	201.369	326.45
2024-01-09	18 to 34 years	251.116	195.116	318.561
2024-01-10	18 to 34 years	244.603	189.372	311.282
2024-01-11	18 to 34 years	239.893	185.174	305.788
2024-01-12	18 to 34 years	236.202	181.662	302.326
2024-01-13	18 to 34 years	232.909	178.906	300.552
2024-01-14	18 to 34 years	232.157	178.364	299.121
2024-01-15	18 to 34 years	232.914	179.048	299.872
2024-01-16	18 to 34 years	236.412	179.811	303.627
2024-01-17	18 to 34 years	240.007	183.14	307.562
2024-01-18	18 to 34 years	244.643	185.854	315.154
2024-01-19	18 to 34 years	248.675	190.896	320.29
2024-01-20	18 to 34 years	253.449	195.266	326.162
2024-01-21	18 to 34 years	256.756	197.551	331.285
2024-01-22	18 to 34 years	259.29	198.922	333.477
2024-01-23	18 to 34 years	260.575	199.722	335.333
2024-01-24	18 to 34 years	260.011	199.306	335.968
2024-01-25	18 to 34 years	257.285	195.854	335.409
2024-01-26	18 to 34 years	251.981	191.204	331.209
2024-01-27	18 to 34 years	245.013	184.629	323.224
2024-01-28	18 to 34 years	237.467	177.897	312.147
2024-01-29	18 to 34 years	228.52	170.192	299.718
2024-01-30	18 to 34 years	218.199	162.167	288.068
2024-01-31	18 to 34 years	207.79	153.544	274.326
2024-02-01	18 to 34 years	196.422	143.715	260.224
2024-02-02	18 to 34 years	185.681	135.559	246.855
2024-02-03	18 to 34 years	175.657	127.134	233.537
2024-02-04	18 to 34 years	166.407	119.188	222.793
2024-02-05	18 to 34 years	157.842	112.723	213.052
2024-02-06	18 to 34 years	150.278	106.821	202.909
2024-02-07	18 to 34 years	143.442	100.738	194.574
2024-02-08	18 to 34 years	136.782	94.9965	186.141
2024-02-09	18 to 34 years	130.595	90.235	179.124
2024-02-10	18 to 34 years	124.474	85.4738	171.895
2024-02-11	18 to 34 years	118.726	81.3505	165.573
2024-02-12	18 to 34 years	113.081	77.4016	157.612
2024-02-13	18 to 34 years	107.637	73.1782	151.42
2024-02-14	18 to 34 years	102.382	69.3806	144.706
2024-02-15	18 to 34 years	97.3927	65.4434	138.389
2024-02-16	18 to 34 years	93.0747	62.1096	133.431
2024-02-17	18 to 34 years	89.1084	59.631	128.323
2024-02-18	18 to 34 years	85.5454	57.1083	123.38
2024-02-19	18 to 34 years	82.714	54.638	120.248
2024-02-20	18 to 34 years	80.3309	52.8289	117.065
2024-02-21	18 to 34 years	78.4692	51.4333	114.716
2024-02-22	18 to 34 years	77.0691	50.0083	112.973
2024-02-23	18 to 34 years	75.9772	48.6819	112.399
2024-02-24	18 to 34 years	75.42	47.6434	112.202
2024-02-25	18 to 34 years	75.2978	47.6301	112.418
2024-02-26	18 to 34 years	75.668	47.4543	113.364
2024-02-27	18 to 34 years	76.0282	46.9387	115.046
2024-02-28	18 to 34 years	76.6587	46.4336	117.774
2024-02-29	18 to 34 years	77.5595	45.8466	122.175
2024-03-01	18 to 34 years	78.3258	44.8155	127.291
2024-03-02	18 to 34 years	79.0503	43.5066	132.551
2024-03-03	18 to 34 years	79.8916	42.0522	141.178
2024-03-04	18 to 34 years	80.4976	40.3693	150.892
2024-03-05	18 to 34 years	81.6975	38.616	162.235
2024-03-06	18 to 34 years	82.5715	36.5645	176.386
2024-03-07	18 to 34 years	83.8244	34.3785	195.428
2023-11-14	3 to 17 years	129.381	88.5903	189.615
2023-11-15	3 to 17 years	132.381	91.1689	192.663
2023-11-16	3 to 17 years	134.837	93.4986	196.977
2023-11-17	3 to 17 years	137.06	95.9897	199.147
2023-11-18	3 to 17 years	139.347	98.2557	201.32
2023-11-19	3 to 17 years	141.618	100.704	203.302
2023-11-20	3 to 17 years	144.096	103.151	203.465
2023-11-21	3 to 17 years	146.534	105.353	204.522
2023-11-22	3 to 17 years	148.668	106.521	207.498
2023-11-23	3 to 17 years	151.044	108.678	211.185
2023-11-24	3 to 17 years	154.47	111.37	214.879
2023-11-25	3 to 17 years	158.311	114.711	220.392
2023-11-26	3 to 17 years	163.607	119.258	226.871
2023-11-27	3 to 17 years	170.429	124.549	234.331
2023-11-28	3 to 17 years	179.164	132.041	244.299
2023-11-29	3 to 17 years	191.102	140.161	259.02
2023-11-30	3 to 17 years	204.902	150.751	275.848
2023-12-01	3 to 17 years	220.632	162.764	295.704
2023-12-02	3 to 17 years	239.133	176.362	317.339
2023-12-03	3 to 17 years	259.227	192.42	342.48
2023-12-04	3 to 17 years	280.917	209.748	368.273
2023-12-05	3 to 17 years	303.783	227.002	400.041
2023-12-06	3 to 17 years	327.565	246.528	431.247
2023-12-07	3 to 17 years	352.672	267.434	464.381
2023-12-08	3 to 17 years	377.568	287.329	498.258
2023-12-09	3 to 17 years	400.65	305.771	529.255
2023-12-10	3 to 17 years	420.299	322.823	557.664
2023-12-11	3 to 17 years	439.901	339.483	580.304
2023-12-12	3 to 17 years	455.966	352.655	601.456
2023-12-13	3 to 17 years	470.073	363.673	616.812
2023-12-14	3 to 17 years	482.333	371.131	629.203
2023-12-15	3 to 17 years	491.561	380.382	636.254
2023-12-16	3 to 17 years	498.265	387.443	643.308
2023-12-17	3 to 17 years	503.344	390.082	645.644
2023-12-18	3 to 17 years	504.311	390.466	642.279
2023-12-19	3 to 17 years	503.414	391.227	639.124
2023-12-20	3 to 17 years	499.716	390.084	633.977
2023-12-21	3 to 17 years	492.393	384.083	622.918
2023-12-22	3 to 17 years	484.033	377.514	610.823
2023-12-23	3 to 17 years	472.571	370.786	596.352
2023-12-24	3 to 17 years	457.598	357.628	580.511
2023-12-25	3 to 17 years	439.436	343.937	560.605
2023-12-26	3 to 17 years	419.37	327.725	535.384
2023-12-27	3 to 17 years	397.952	309.986	509.349
2023-12-28	3 to 17 years	376.307	291.921	483.607
2023-12-29	3 to 17 years	354.862	276.026	455.954
2023-12-30	3 to 17 years	334.881	259.228	432.049
2023-12-31	3 to 17 years	316.959	246.718	408.483
2024-01-01	3 to 17 years	302.088	235.524	389.45
2024-01-02	3 to 17 years	288.699	225.49	373.267
2024-01-03	3 to 17 years	278.43	215.808	357.556
2024-01-04	3 to 17 years	268.996	209.161	345.195
2024-01-05	3 to 17 years	261.883	202.917	336.725
2024-01-06	3 to 17 years	255.316	197.383	330.85
2024-01-07	3 to 17 years	250.578	191.88	326.767
2024-01-08	3 to 17 years	245.756	187.356	322.029
2024-01-09	3 to 17 years	240.437	182.918	317.152
2024-01-10	3 to 17 years	236.872	177.939	311.529
2024-01-11	3 to 17 years	234.194	174.205	306.966
2024-01-12	3 to 17 years	232.613	171.406	306.484
2024-01-13	3 to 17 years	231.962	171.201	305.012
2024-01-14	3 to 17 years	232.894	172.126	307.462
2024-01-15	3 to 17 years	236.026	174.763	312.168
2024-01-16	3 to 17 years	240.304	178.487	317.298
2024-01-17	3 to 17 years	245.994	182.507	325.465
2024-01-18	3 to 17 years	253.22	187.669	334.316
2024-01-19	3 to 17 years	260.378	192.315	345.922
2024-01-20	3 to 17 years	266.665	197.083	354.797
2024-01-21	3 to 17 years	272.966	202.035	364.601
2024-01-22	3 to 17 years	277.423	205.858	372.409
2024-01-23	3 to 17 years	281.109	207.697	377.285
2024-01-24	3 to 17 years	283.674	207.823	380.721
2024-01-25	3 to 17 years	282.719	207.157	380.497
2024-01-26	3 to 17 years	279.162	203.266	379.154
2024-01-27	3 to 17 years	274.412	197.988	375.08
2024-01-28	3 to 17 years	267.894	192.712	370.229
2024-01-29	3 to 17 years	260.085	185.317	359.355
2024-01-30	3 to 17 years	249.686	177.255	346.956
2024-01-31	3 to 17 years	239.262	169.587	336.58
2024-02-01	3 to 17 years	228.868	160.625	324.437
2024-02-02	3 to 17 years	219.017	152.044	310.054
2024-02-03	3 to 17 years	208.777	144.417	298.476
2024-02-04	3 to 17 years	199.75	136.584	287.454
2024-02-05	3 to 17 years	191.541	130.482	275.693
2024-02-06	3 to 17 years	183.682	125.183	266.056
2024-02-07	3 to 17 years	176.555	119.777	257.012
2024-02-08	3 to 17 years	169.852	114.783	247.282
2024-02-09	3 to 17 years	163.712	110.33	237.917
2024-02-10	3 to 17 years	157.562	104.978	230.655
2024-02-11	3 to 17 years	150.946	100.275	223.585
2024-02-12	3 to 17 years	145.03	95.7882	217.434
2024-02-13	3 to 17 years	139.346	91.8946	210.269
2024-02-14	3 to 17 years	133.53	87.4901	203.605
2024-02-15	3 to 17 years	128.667	83.1738	198.036
2024-02-16	3 to 17 years	124.192	79.5822	191.852
2024-02-17	3 to 17 years	119.872	76.5736	186.958
2024-02-18	3 to 17 years	116.234	72.9162	183.984
2024-02-19	3 to 17 years	113.737	69.7301	181.445
2024-02-20	3 to 17 years	111.504	67.5491	179.865
2024-02-21	3 to 17 years	109.778	65.9518	177.959
2024-02-22	3 to 17 years	108.707	64.7082	177.043
2024-02-23	3 to 17 years	108.688	64.0974	177.659
2024-02-24	3 to 17 years	108.48	64.2273	178.394
2024-02-25	3 to 17 years	109.021	65.0758	179.956
2024-02-26	3 to 17 years	110.301	64.9953	182.4
2024-02-27	3 to 17 years	111.764	65.4359	187.455
2024-02-28	3 to 17 years	113.525	65.8874	192.284
2024-02-29	3 to 17 years	115.687	65.6747	197.887
2024-03-01	3 to 17 years	118.259	65.1759	208.784
2024-03-02	3 to 17 years	120.566	64.0686	220.355
2024-03-03	3 to 17 years	122.757	61.9944	229.878
2024-03-04	3 to 17 years	124.999	60.5363	245.465
2024-03-05	3 to 17 years	128.233	58.0359	268.493
2024-03-06	3 to 17 years	130.966	55.644	293.629
2024-03-07	3 to 17 years	134.592	52.3987	322.884

## Sheet: Fig6
date	rgn21nm	rate_median	rate_lower95	rate_upper95
2023-11-14	North West	136.67	108.169	173.219
2023-11-15	North West	138.877	110.74	175.389
2023-11-16	North West	140.982	113.283	177.703
2023-11-17	North West	143.262	114.597	179.118
2023-11-18	North West	145.346	116.427	179.979
2023-11-19	North West	147.398	117.927	181.464
2023-11-20	North West	149.03	120.23	183.589
2023-11-21	North West	150.811	122.348	186.045
2023-11-22	North West	152.308	124.041	189.27
2023-11-23	North West	153.73	125.754	190.915
2023-11-24	North West	156.603	127.731	195.125
2023-11-25	North West	160.047	130.17	199.552
2023-11-26	North West	164.251	133.987	204.896
2023-11-27	North West	170.511	139.1	211.622
2023-11-28	North West	178.274	145.957	219.688
2023-11-29	North West	188.685	154.528	231.521
2023-11-30	North West	201.657	165.656	245.968
2023-12-01	North West	216.799	177.962	262.526
2023-12-02	North West	233.443	191.895	280.928
2023-12-03	North West	252.373	206.744	302.913
2023-12-04	North West	272.604	224.187	327.443
2023-12-05	North West	293.422	241.42	353.064
2023-12-06	North West	315.203	259.436	382.453
2023-12-07	North West	337.545	278.789	409.052
2023-12-08	North West	360.239	297.466	435.936
2023-12-09	North West	380.147	314.009	461.379
2023-12-10	North West	397.783	329.187	481.779
2023-12-11	North West	414.464	343.212	500.523
2023-12-12	North West	428.101	355.427	515.297
2023-12-13	North West	439.467	365.196	529.072
2023-12-14	North West	448.346	373.515	537.047
2023-12-15	North West	454.811	379.65	542.159
2023-12-16	North West	458.897	383.449	547.291
2023-12-17	North West	460.295	383.586	547.637
2023-12-18	North West	459.259	380.717	544.633
2023-12-19	North West	456.938	378.775	539.572
2023-12-20	North West	451.042	375.103	532.159
2023-12-21	North West	442.804	368.022	523.894
2023-12-22	North West	432.463	359.66	511.053
2023-12-23	North West	420.042	350.477	497.065
2023-12-24	North West	405.206	336.681	480.704
2023-12-25	North West	386.925	321.263	461.108
2023-12-26	North West	367.099	305.601	437.587
2023-12-27	North West	346.246	288.299	414.574
2023-12-28	North West	325.743	270.408	390.726
2023-12-29	North West	305.216	252.766	366.965
2023-12-30	North West	286.349	236.911	344.51
2023-12-31	North West	270.044	224.474	325.048
2024-01-01	North West	255.514	211.619	307.123
2024-01-02	North West	242.966	201.036	292.669
2024-01-03	North West	232.747	191.513	279.723
2024-01-04	North West	223.879	183.23	268.002
2024-01-05	North West	216.59	176.04	259.67
2024-01-06	North West	210.197	169.984	253.741
2024-01-07	North West	204.68	165.242	248.44
2024-01-08	North West	199.229	160.235	243.535
2024-01-09	North West	194.08	155.58	238.223
2024-01-10	North West	189.825	151.745	233.483
2024-01-11	North West	186.009	147.956	229.935
2024-01-12	North West	183.685	145.091	226.713
2024-01-13	North West	182.463	143.31	224.676
2024-01-14	North West	182.418	143.627	224.573
2024-01-15	North West	183.735	145.103	226.308
2024-01-16	North West	186.335	147.049	228.849
2024-01-17	North West	189.676	149.75	233.375
2024-01-18	North West	193.741	154.043	237.552
2024-01-19	North West	198.155	158.794	242.583
2024-01-20	North West	201.859	162.633	249.027
2024-01-21	North West	205.309	165.578	252.611
2024-01-22	North West	207.533	167.236	254.994
2024-01-23	North West	209.278	169.437	257.881
2024-01-24	North West	209.618	168.808	258.326
2024-01-25	North West	207.418	166.867	256.679
2024-01-26	North West	204.026	162.416	253.22
2024-01-27	North West	198.988	158.14	248.471
2024-01-28	North West	192.908	152.17	241.514
2024-01-29	North West	185.74	147.194	233.203
2024-01-30	North West	177.672	140.297	223.484
2024-01-31	North West	169.268	133.53	213.971
2024-02-01	North West	161.101	126.177	203.441
2024-02-02	North West	153.157	119.504	191.97
2024-02-03	North West	145.119	112.663	182.285
2024-02-04	North West	137.747	106.037	173.571
2024-02-05	North West	130.681	100.964	165.58
2024-02-06	North West	124.603	96.169	159.25
2024-02-07	North West	119.173	92.3708	153.036
2024-02-08	North West	113.881	87.8047	146.715
2024-02-09	North West	109.052	83.3656	141.159
2024-02-10	North West	104.512	79.2631	136.187
2024-02-11	North West	99.9655	75.6072	130.911
2024-02-12	North West	95.4703	71.7654	126.236
2024-02-13	North West	91.3876	68.3598	121.098
2024-02-14	North West	87.0256	64.8925	115.919
2024-02-15	North West	83.2461	61.5104	111.247
2024-02-16	North West	79.6719	58.8176	106.793
2024-02-17	North West	76.5675	56.6516	102.487
2024-02-18	North West	73.8162	53.8432	98.8163
2024-02-19	North West	71.7132	51.882	95.8732
2024-02-20	North West	69.9062	50.4134	93.1336
2024-02-21	North West	68.5085	49.1777	91.9504
2024-02-22	North West	67.4429	47.8771	90.6313
2024-02-23	North West	66.8033	47.0195	90.1894
2024-02-24	North West	66.2129	46.8278	90.5638
2024-02-25	North West	66.2857	46.7626	92.0753
2024-02-26	North West	66.5878	46.809	92.8823
2024-02-27	North West	67.1127	46.4498	94.4308
2024-02-28	North West	67.9079	46.4632	96.9774
2024-02-29	North West	68.8978	46.3909	100.935
2024-03-01	North West	69.8056	45.3153	106.075
2024-03-02	North West	71.1005	44.3631	112.315
2024-03-03	North West	71.974	42.4664	119.392
2024-03-04	North West	73.0635	40.7624	128.401
2024-03-05	North West	74.4795	39.0104	139.639
2024-03-06	North West	75.6515	36.7063	152.042
2024-03-07	North West	77.2239	34.6415	167.322
2023-11-14	East Midlands	135.87	101.002	174.987
2023-11-15	East Midlands	138.179	103.736	176.954
2023-11-16	East Midlands	140.131	106.272	179.023
2023-11-17	East Midlands	142.457	108.503	181.141
2023-11-18	East Midlands	144.765	110.294	183.495
2023-11-19	East Midlands	146.641	111.922	184.978
2023-11-20	East Midlands	148.578	113.992	186.201
2023-11-21	East Midlands	150.275	116.621	187.625
2023-11-22	East Midlands	151.762	117.926	191.137
2023-11-23	East Midlands	153.707	119.864	193.745
2023-11-24	East Midlands	156.508	122.489	198.889
2023-11-25	East Midlands	160.088	125.816	202.72
2023-11-26	East Midlands	164.887	129.18	208.445
2023-11-27	East Midlands	171.42	134.013	216.221
2023-11-28	East Midlands	179.361	141.574	224.874
2023-11-29	East Midlands	190.256	150.198	237.112
2023-11-30	East Midlands	203.585	160.988	252.001
2023-12-01	East Midlands	218.789	173.621	269.444
2023-12-02	East Midlands	235.944	187.623	289.232
2023-12-03	East Midlands	255.573	203.072	311.241
2023-12-04	East Midlands	276.428	220.523	337.013
2023-12-05	East Midlands	298.182	238.262	363.507
2023-12-06	East Midlands	320.528	258.586	390.295
2023-12-07	East Midlands	343.784	277.966	418.211
2023-12-08	East Midlands	366.917	297.573	447.795
2023-12-09	East Midlands	387.908	314.091	472.643
2023-12-10	East Midlands	406.712	329.73	495.499
2023-12-11	East Midlands	424.114	344.362	515.638
2023-12-12	East Midlands	438.628	358.033	531.475
2023-12-13	East Midlands	450.056	369.876	544.164
2023-12-14	East Midlands	459.425	377.189	554.097
2023-12-15	East Midlands	467.071	383.391	561.677
2023-12-16	East Midlands	471.519	387.921	570.072
2023-12-17	East Midlands	474.159	391.167	572.587
2023-12-18	East Midlands	474.067	390.682	569.103
2023-12-19	East Midlands	471.459	389.267	564.576
2023-12-20	East Midlands	465.468	384.496	558.223
2023-12-21	East Midlands	457.202	378.371	548.022
2023-12-22	East Midlands	448.118	371.788	535.885
2023-12-23	East Midlands	435.982	363.272	522.705
2023-12-24	East Midlands	421.28	351.933	505.216
2023-12-25	East Midlands	402.799	337.323	485.565
2023-12-26	East Midlands	383.091	320.779	462.108
2023-12-27	East Midlands	362.094	303.003	437.239
2023-12-28	East Midlands	341.158	284.003	412.08
2023-12-29	East Midlands	320.789	265.706	388.143
2023-12-30	East Midlands	301.989	249.206	365.069
2023-12-31	East Midlands	284.951	236.976	344.449
2024-01-01	East Midlands	270.202	223.38	327.501
2024-01-02	East Midlands	257.449	212.268	313.325
2024-01-03	East Midlands	247.072	202.523	300.027
2024-01-04	East Midlands	238.081	194.437	288.962
2024-01-05	East Midlands	230.49	187.614	280.027
2024-01-06	East Midlands	224.077	180.653	274.379
2024-01-07	East Midlands	218.964	176.233	268.723
2024-01-08	East Midlands	213.604	171.797	264.115
2024-01-09	East Midlands	208.811	167.372	258.151
2024-01-10	East Midlands	204.266	162.871	252.413
2024-01-11	East Midlands	200.536	159.834	249.81
2024-01-12	East Midlands	198.166	157.354	247.634
2024-01-13	East Midlands	196.907	156.43	245.704
2024-01-14	East Midlands	197.181	155.949	246.359
2024-01-15	East Midlands	198.959	157.631	248.665
2024-01-16	East Midlands	202.311	160.751	252.927
2024-01-17	East Midlands	206.615	163.057	258.495
2024-01-18	East Midlands	211.774	167.525	264.021
2024-01-19	East Midlands	216.765	172.872	268.523
2024-01-20	East Midlands	221.318	176.534	275.049
2024-01-21	East Midlands	225.451	180.144	280.153
2024-01-22	East Midlands	228.49	183.112	283.604
2024-01-23	East Midlands	230.887	185.149	287.546
2024-01-24	East Midlands	231.565	185.744	289.335
2024-01-25	East Midlands	229.917	184.456	288.027
2024-01-26	East Midlands	226.558	180.296	285.473
2024-01-27	East Midlands	221.223	175.483	281.624
2024-01-28	East Midlands	214.588	170.094	273.509
2024-01-29	East Midlands	206.737	163.515	264.603
2024-01-30	East Midlands	198.066	156.084	254.283
2024-01-31	East Midlands	188.866	148.31	243.95
2024-02-01	East Midlands	180.016	140.737	232.37
2024-02-02	East Midlands	171.677	133.564	222.208
2024-02-03	East Midlands	163.435	126.152	211.08
2024-02-04	East Midlands	155.266	118.858	201.88
2024-02-05	East Midlands	147.712	112.683	193.213
2024-02-06	East Midlands	141.317	108.162	184.911
2024-02-07	East Midlands	135.502	103.435	177.924
2024-02-08	East Midlands	129.573	98.4397	169.917
2024-02-09	East Midlands	124.193	94.3503	163.328
2024-02-10	East Midlands	119.019	89.9028	157.486
2024-02-11	East Midlands	114.228	85.903	151.434
2024-02-12	East Midlands	109.47	82.215	145.713
2024-02-13	East Midlands	104.685	78.7882	139.769
2024-02-14	East Midlands	100.256	75.2012	135.094
2024-02-15	East Midlands	95.9963	71.4551	129.997
2024-02-16	East Midlands	92.1483	68.3376	125.758
2024-02-17	East Midlands	88.6861	65.1753	121.599
2024-02-18	East Midlands	85.6142	62.2181	117.476
2024-02-19	East Midlands	83.2148	59.7611	115.007
2024-02-20	East Midlands	81.4295	57.6143	112.525
2024-02-21	East Midlands	79.9687	55.9538	111.582
2024-02-22	East Midlands	79.0237	54.6472	110.401
2024-02-23	East Midlands	78.2218	54.4142	110.708
2024-02-24	East Midlands	77.5799	54.6317	111.957
2024-02-25	East Midlands	77.7966	54.5902	112.342
2024-02-26	East Midlands	78.3936	54.6439	114.828
2024-02-27	East Midlands	79.2042	54.5833	117.264
2024-02-28	East Midlands	80.2961	54.9588	120.143
2024-02-29	East Midlands	81.5943	54.7414	124.779
2024-03-01	East Midlands	82.8065	53.5743	129.676
2024-03-02	East Midlands	84.5438	52.1883	136.75
2024-03-03	East Midlands	85.7811	50.8666	145.263
2024-03-04	East Midlands	87.4349	48.8632	155.844
2024-03-05	East Midlands	88.8942	46.2018	167.835
2024-03-06	East Midlands	90.4586	43.4846	183.274
2024-03-07	East Midlands	92.2252	41.372	204.005
2023-11-14	South East	158.807	125.68	201.002
2023-11-15	South East	161.689	128.719	203.371
2023-11-16	South East	164.456	131.457	206.105
2023-11-17	South East	166.794	133.694	206.993
2023-11-18	South East	169.382	136.29	208.93
2023-11-19	South East	171.386	137.89	210.889
2023-11-20	South East	173.784	140.144	212.903
2023-11-21	South East	175.562	143.181	215.907
2023-11-22	South East	177.55	144.202	220.67
2023-11-23	South East	179.477	145.858	224.352
2023-11-24	South East	182.619	148.421	228.487
2023-11-25	South East	186.393	152.155	233.62
2023-11-26	South East	191.455	156.071	239.488
2023-11-27	South East	198.574	161.415	248.252
2023-11-28	South East	208.161	169.553	258.024
2023-11-29	South East	220.552	180.228	271.211
2023-11-30	South East	235.464	193.087	288.084
2023-12-01	South East	252.707	208.07	306.753
2023-12-02	South East	272.112	224.386	329.208
2023-12-03	South East	294.359	242.522	352.884
2023-12-04	South East	318.126	262.526	379.123
2023-12-05	South East	341.583	283.329	409.762
2023-12-06	South East	366.842	304.71	441.391
2023-12-07	South East	393.023	327.425	472.067
2023-12-08	South East	419.065	349.477	502.303
2023-12-09	South East	442.085	369.259	529.889
2023-12-10	South East	462.698	387.342	557.095
2023-12-11	South East	481.156	403.42	576.99
2023-12-12	South East	496.795	417.199	594.111
2023-12-13	South East	509.592	428.765	607.816
2023-12-14	South East	520.216	438.316	620.279
2023-12-15	South East	527.486	446.022	626.059
2023-12-16	South East	532.687	449.324	631.612
2023-12-17	South East	534.728	452.254	634.571
2023-12-18	South East	533.303	451.143	633.293
2023-12-19	South East	530.096	447.983	628.377
2023-12-20	South East	523.176	442.495	618.635
2023-12-21	South East	514.268	432.768	605.464
2023-12-22	South East	502.882	424.778	592.943
2023-12-23	South East	489.237	412.743	576.888
2023-12-24	South East	472.365	399.555	557.777
2023-12-25	South East	451.153	379.761	536.66
2023-12-26	South East	429.009	360.81	509.38
2023-12-27	South East	405.405	340.456	481.352
2023-12-28	South East	381.588	319.738	454.419
2023-12-29	South East	358.15	300.426	427.155
2023-12-30	South East	336.131	281.787	401.416
2023-12-31	South East	316.899	265.944	379.75
2024-01-01	South East	299.63	251.554	359.184
2024-01-02	South East	285.055	238.875	342.63
2024-01-03	South East	273.158	227.878	328.65
2024-01-04	South East	263.265	218.23	315.221
2024-01-05	South East	254.683	210.938	304.245
2024-01-06	South East	247.958	203.819	296.667
2024-01-07	South East	240.936	198.012	290.245
2024-01-08	South East	234.718	192.336	285.25
2024-01-09	South East	228.91	186.312	278.164
2024-01-10	South East	223.903	181.424	271.922
2024-01-11	South East	219.642	177.082	267.492
2024-01-12	South East	216.952	174.41	263.791
2024-01-13	South East	215.284	173.051	262.082
2024-01-14	South East	214.675	173.063	261.365
2024-01-15	South East	216.439	173.684	263.743
2024-01-16	South East	219.378	176.528	267.555
2024-01-17	South East	223.367	179.708	273.178
2024-01-18	South East	228.363	184.189	278.642
2024-01-19	South East	233.438	190.741	284.301
2024-01-20	South East	237.832	194.365	289.268
2024-01-21	South East	242.281	197.887	294.699
2024-01-22	South East	245.261	200.736	297.442
2024-01-23	South East	247.305	202.03	300.425
2024-01-24	South East	247.195	200.934	300.764
2024-01-25	South East	245.031	198.748	299.169
2024-01-26	South East	240.76	194.493	295.632
2024-01-27	South East	235.049	188.825	289.119
2024-01-28	South East	228.009	182.116	279.571
2024-01-29	South East	219.797	175.706	270.443
2024-01-30	South East	210.515	168.128	259.462
2024-01-31	South East	200.557	159.803	248.808
2024-02-01	South East	190.642	150.645	237.308
2024-02-02	South East	181.01	143.808	225.565
2024-02-03	South East	171.621	135.614	214.982
2024-02-04	South East	162.986	127.693	205.184
2024-02-05	South East	154.705	121.132	196.778
2024-02-06	South East	147.669	116.379	188.439
2024-02-07	South East	141.017	110.871	180.575
2024-02-08	South East	134.686	105.237	172.213
2024-02-09	South East	129.043	100.368	165.443
2024-02-10	South East	123.365	95.5887	158.359
2024-02-11	South East	117.845	91.4836	151.956
2024-02-12	South East	112.705	87.1398	145.4
2024-02-13	South East	107.813	82.9105	139.744
2024-02-14	South East	102.94	78.8613	134.51
2024-02-15	South East	98.5214	74.9934	129.386
2024-02-16	South East	94.11	71.7277	125.711
2024-02-17	South East	90.2693	68.3324	121.001
2024-02-18	South East	87.2524	65.3916	117.066
2024-02-19	South East	84.7109	62.7611	113.517
2024-02-20	South East	82.7077	60.6942	110.881
2024-02-21	South East	81.1565	58.4916	109.398
2024-02-22	South East	79.8179	57.2941	108.009
2024-02-23	South East	79.1464	56.605	107.137
2024-02-24	South East	78.5624	56.6709	106.57
2024-02-25	South East	78.485	56.8489	107.088
2024-02-26	South East	78.9831	56.3663	108.236
2024-02-27	South East	79.8078	56.3033	110.234
2024-02-28	South East	80.8198	55.7587	112.51
2024-02-29	South East	82.0333	55.0101	115.87
2024-03-01	South East	83.3222	53.6487	120.114
2024-03-02	South East	84.3959	52.0716	128.038
2024-03-03	South East	85.4977	50.1904	136.477
2024-03-04	South East	86.6804	47.9158	146.646
2024-03-05	South East	87.8536	45.7565	159.482
2024-03-06	South East	89.3524	43.0482	172.869
2024-03-07	South East	90.8759	40.3933	192.662
2023-11-14	London	189.55	149.929	242.605
2023-11-15	London	192.131	153.774	244.247
2023-11-16	London	195.134	156.55	246.439
2023-11-17	London	197.888	158.804	248.413
2023-11-18	London	200.697	160.933	250.956
2023-11-19	London	203.247	163.127	252.508
2023-11-20	London	205.365	165.32	254.112
2023-11-21	London	207.309	167.85	256.025
2023-11-22	London	209.23	169.168	259.284
2023-11-23	London	211.705	170.701	262.241
2023-11-24	London	214.579	173.312	266.544
2023-11-25	London	218.322	176.61	271.673
2023-11-26	London	223.904	181.546	278.351
2023-11-27	London	231.779	189.468	286.7
2023-11-28	London	241.921	198.635	298.629
2023-11-29	London	255.299	209.458	314.9
2023-11-30	London	271.926	224.474	333.893
2023-12-01	London	291.317	240.724	356.641
2023-12-02	London	312.906	258.244	381.919
2023-12-03	London	337.151	278.591	408.023
2023-12-04	London	364.07	300.597	438.24
2023-12-05	London	390.302	323.345	471.27
2023-12-06	London	417.865	345.634	503.133
2023-12-07	London	445.586	370.547	535.56
2023-12-08	London	474.896	394.012	567.991
2023-12-09	London	499.191	416.082	597.96
2023-12-10	London	520.827	434.427	626.14
2023-12-11	London	540.457	451.249	648.57
2023-12-12	London	555.927	466.842	665.117
2023-12-13	London	568.727	480.64	679.751
2023-12-14	London	579.122	488.26	690.189
2023-12-15	London	586.635	496.61	697.304
2023-12-16	London	590.219	501.042	702.575
2023-12-17	London	591.891	502.817	701.251
2023-12-18	London	589.507	498.522	696.574
2023-12-19	London	585.496	494.109	689.898
2023-12-20	London	575.818	486.441	680.708
2023-12-21	London	564.199	476.606	666.418
2023-12-22	London	550.491	462.445	648.827
2023-12-23	London	535.085	450.503	630.719
2023-12-24	London	515.792	433.837	609.535
2023-12-25	London	492.475	412.115	585.381
2023-12-26	London	467.301	390.682	554.213
2023-12-27	London	440.517	367.655	523.192
2023-12-28	London	414.073	344.544	491.645
2023-12-29	London	388.09	322.822	460.341
2023-12-30	London	363.9	301.786	432.139
2023-12-31	London	342.732	285.102	407.607
2024-01-01	London	323.762	268.778	384.262
2024-01-02	London	307.341	255.339	365.442
2024-01-03	London	294.039	242.315	350.018
2024-01-04	London	282.668	232.185	334.872
2024-01-05	London	272.675	222.35	324.647
2024-01-06	London	264.193	214.42	316.612
2024-01-07	London	257.005	207.936	310.613
2024-01-08	London	250.278	202.092	303.84
2024-01-09	London	243.205	195.493	296.039
2024-01-10	London	237.376	189.918	288.072
2024-01-11	London	232.227	185.797	282.282
2024-01-12	London	228.875	181.376	278.237
2024-01-13	London	226.777	178.192	276.625
2024-01-14	London	226.093	178.482	276.022
2024-01-15	London	227.575	179.424	277.39
2024-01-16	London	230.305	182.389	280.003
2024-01-17	London	234.113	184.775	285.062
2024-01-18	London	238.646	188.528	290.921
2024-01-19	London	242.946	193.907	297.174
2024-01-20	London	247.53	197.324	302.567
2024-01-21	London	250.724	199.785	306.638
2024-01-22	London	253.726	202.614	310.021
2024-01-23	London	255.072	202.851	312.247
2024-01-24	London	255.134	202.398	313.351
2024-01-25	London	252.091	199.709	310.454
2024-01-26	London	247.519	194.319	305.731
2024-01-27	London	241.68	187.297	299.49
2024-01-28	London	233.859	179.335	291.217
2024-01-29	London	224.591	172.072	281.104
2024-01-30	London	215.049	164.234	268.757
2024-01-31	London	204.279	155.402	256.315
2024-02-01	London	194.247	146.076	243.2
2024-02-02	London	184.393	138.918	231.066
2024-02-03	London	174.524	130.801	218.891
2024-02-04	London	165.155	122.405	208.077
2024-02-05	London	156.697	116.508	197.791
2024-02-06	London	149.153	111.41	189.524
2024-02-07	London	141.967	106.658	181.88
2024-02-08	London	135.34	101.726	174.871
2024-02-09	London	129.069	96.3357	167.872
2024-02-10	London	123.228	91.5254	161.251
2024-02-11	London	117.799	86.95	154.32
2024-02-12	London	112.425	82.7376	147.778
2024-02-13	London	107.125	78.1506	141.732
2024-02-14	London	102.071	73.9179	135.839
2024-02-15	London	97.6019	70.2645	130.922
2024-02-16	London	93.2371	67.1788	125.825
2024-02-17	London	89.4991	63.8684	121.78
2024-02-18	London	86.3274	60.5709	117.525
2024-02-19	London	83.6535	58.3726	113.956
2024-02-20	London	81.4653	56.6197	111.467
2024-02-21	London	79.7229	54.3236	109.035
2024-02-22	London	78.259	53.2652	107.187
2024-02-23	London	77.2645	51.9903	105.999
2024-02-24	London	76.5301	51.5721	105.373
2024-02-25	London	76.5655	51.3034	105.646
2024-02-26	London	77.1632	50.9273	106.371
2024-02-27	London	77.5042	50.3581	108.338
2024-02-28	London	78.1166	50.0749	111.09
2024-02-29	London	79.1654	49.4503	115.223
2024-03-01	London	80.0671	48.2058	119.57
2024-03-02	London	81.0302	46.9396	125.65
2024-03-03	London	82.1557	44.9575	132.638
2024-03-04	London	83.2991	43.3152	141.742
2024-03-05	London	84.4626	41.3289	155.241
2024-03-06	London	85.6131	39.2032	168.618
2024-03-07	London	87.0232	36.6822	187.323
2023-11-14	South West	149.638	116.331	191.962
2023-11-15	South West	152.517	119.394	194.425
2023-11-16	South West	154.818	122.109	197.159
2023-11-17	South West	157.429	124.505	199.086
2023-11-18	South West	159.852	127.9	201.09
2023-11-19	South West	162.128	129.683	203.694
2023-11-20	South West	164.356	132.312	204.835
2023-11-21	South West	166.301	134.49	207.761
2023-11-22	South West	168.291	135.869	211.567
2023-11-23	South West	170.303	137.136	213.29
2023-11-24	South West	173.652	140.161	218.316
2023-11-25	South West	177.625	143.016	223.832
2023-11-26	South West	182.62	146.667	229.853
2023-11-27	South West	189.783	152.364	237.455
2023-11-28	South West	198.592	160.687	248.165
2023-11-29	South West	210.331	169.801	261.199
2023-11-30	South West	224.596	182.877	277.235
2023-12-01	South West	241.098	196.705	295.658
2023-12-02	South West	259.712	212.512	317.169
2023-12-03	South West	280.639	230.085	342.411
2023-12-04	South West	303.564	249.635	369.86
2023-12-05	South West	326.827	269.001	399.206
2023-12-06	South West	351.332	290.526	429.133
2023-12-07	South West	376.43	312.65	459.227
2023-12-08	South West	401.601	333.611	489.804
2023-12-09	South West	423.954	352.449	518.4
2023-12-10	South West	444.812	368.56	543.44
2023-12-11	South West	463.254	384.747	563.064
2023-12-12	South West	479.013	398.986	578.758
2023-12-13	South West	492.058	411.315	590.72
2023-12-14	South West	502.199	420.205	601.757
2023-12-15	South West	509.413	426.735	608.832
2023-12-16	South West	514.42	430.671	616.131
2023-12-17	South West	517.219	432.866	617.875
2023-12-18	South West	516.232	432.841	616.488
2023-12-19	South West	513.018	431.374	612.938
2023-12-20	South West	506.725	427.21	605.208
2023-12-21	South West	498.189	419.584	593.905
2023-12-22	South West	487.628	409.738	578.669
2023-12-23	South West	474.737	400.247	562.229
2023-12-24	South West	458.716	387.07	544.992
2023-12-25	South West	438.322	368.541	524.174
2023-12-26	South West	417.042	350.367	498.398
2023-12-27	South West	394.219	331.436	472.687
2023-12-28	South West	370.815	310.408	445.635
2023-12-29	South West	348.339	290.979	420.641
2023-12-30	South West	328.182	272.142	396.11
2023-12-31	South West	309.099	258.034	373.062
2024-01-01	South West	292.773	244.355	353.998
2024-01-02	South West	278.661	231.297	337.564
2024-01-03	South West	267.387	221.027	322.739
2024-01-04	South West	257.619	212.235	309.992
2024-01-05	South West	249.308	204.735	300.891
2024-01-06	South West	242.359	198.415	293.75
2024-01-07	South West	236.443	193.256	288.152
2024-01-08	South West	230.494	187.489	283.725
2024-01-09	South West	224.768	181.845	276.901
2024-01-10	South West	220.096	177.187	271.788
2024-01-11	South West	216.172	173.539	267.752
2024-01-12	South West	213.462	170.507	265.296
2024-01-13	South West	211.848	169.472	263.113
2024-01-14	South West	211.73	170.006	263.021
2024-01-15	South West	213.112	171.696	265.059
2024-01-16	South West	216.333	174.238	268.523
2024-01-17	South West	220.659	178.105	275.036
2024-01-18	South West	225.545	182.094	280.442
2024-01-19	South West	231.001	187.984	285.466
2024-01-20	South West	235.72	192.547	290.409
2024-01-21	South West	240.289	196.357	296.103
2024-01-22	South West	243.223	199.103	299.384
2024-01-23	South West	245.556	200.992	302.785
2024-01-24	South West	246.572	201.368	303.107
2024-01-25	South West	244.315	199.042	301.357
2024-01-26	South West	240.544	195.316	297.994
2024-01-27	South West	234.539	190.343	291.863
2024-01-28	South West	227.531	183.366	283.865
2024-01-29	South West	219.122	177.157	273.9
2024-01-30	South West	209.888	169.08	262.451
2024-01-31	South West	200.391	161.276	252.662
2024-02-01	South West	191.01	152.459	241.494
2024-02-02	South West	181.596	144.531	229.788
2024-02-03	South West	172.479	136.043	219.639
2024-02-04	South West	163.934	129.059	209.418
2024-02-05	South West	156.087	122.172	199.806
2024-02-06	South West	148.988	116.641	191.207
2024-02-07	South West	142.495	111.132	184.105
2024-02-08	South West	136.207	105.842	175.37
2024-02-09	South West	130.582	101.177	168.075
2024-02-10	South West	125.006	96.7645	161.912
2024-02-11	South West	119.88	92.8003	156.836
2024-02-12	South West	114.604	88.7986	150.886
2024-02-13	South West	109.593	84.0813	145.209
2024-02-14	South West	104.914	80.1426	139.475
2024-02-15	South West	100.429	76.0525	133.569
2024-02-16	South West	96.2193	72.7404	128.809
2024-02-17	South West	92.495	69.6233	124.713
2024-02-18	South West	89.1935	66.3105	120.858
2024-02-19	South West	86.5921	63.6769	117.771
2024-02-20	South West	84.5803	61.7336	115.104
2024-02-21	South West	83.0964	59.9789	113.4
2024-02-22	South West	81.9627	59.2844	111.745
2024-02-23	South West	81.1722	58.3164	111.607
2024-02-24	South West	80.6434	58.1746	110.731
2024-02-25	South West	80.3878	58.1641	111.465
2024-02-26	South West	80.9592	58.0833	113.212
2024-02-27	South West	81.8585	57.3788	115.299
2024-02-28	South West	82.9413	56.9462	118.539
2024-02-29	South West	84.4161	56.5449	122.86
2024-03-01	South West	85.9627	54.9544	128.333
2024-03-02	South West	87.2519	53.8926	135.837
2024-03-03	South West	88.4141	52.2224	145.028
2024-03-04	South West	89.7905	49.5637	155.391
2024-03-05	South West	91.2598	47.2282	168.285
2024-03-06	South West	93.0282	44.7506	183.192
2024-03-07	South West	94.4552	42.2854	205.354
2023-11-14	Scotland	128.173	100.074	164.898
2023-11-15	Scotland	130.445	102.157	167.263
2023-11-16	Scotland	132.495	104.373	168.361
2023-11-17	Scotland	134.434	106.133	169.354
2023-11-18	Scotland	136.465	107.621	170.721
2023-11-19	Scotland	138.32	109.053	171.836
2023-11-20	Scotland	139.948	110.952	172.668
2023-11-21	Scotland	141.353	113.299	174.825
2023-11-22	Scotland	142.548	114.243	176.724
2023-11-23	Scotland	144.19	115.92	179.635
2023-11-24	Scotland	146.725	117.798	182.907
2023-11-25	Scotland	149.602	120.079	186.632
2023-11-26	Scotland	153.707	123.08	191.908
2023-11-27	Scotland	159.489	127.761	198.857
2023-11-28	Scotland	166.734	134.57	207.102
2023-11-29	Scotland	176.316	141.941	218.136
2023-11-30	Scotland	188.44	151.7	231.748
2023-12-01	Scotland	202.322	163.528	247.428
2023-12-02	Scotland	217.844	175.921	264.865
2023-12-03	Scotland	235.301	190.969	285.045
2023-12-04	Scotland	254.087	206.627	307.523
2023-12-05	Scotland	273.125	223.505	332.227
2023-12-06	Scotland	292.43	241	357.869
2023-12-07	Scotland	313.887	258.962	381.747
2023-12-08	Scotland	335.2	276.06	407.292
2023-12-09	Scotland	354.328	291.19	430.869
2023-12-10	Scotland	370.56	305.276	453.644
2023-12-11	Scotland	386.171	318.36	469.945
2023-12-12	Scotland	398.926	329.245	482.172
2023-12-13	Scotland	409.325	338.503	494.365
2023-12-14	Scotland	417.767	345.247	502.805
2023-12-15	Scotland	423.703	351.451	507.231
2023-12-16	Scotland	427.73	355.025	512.843
2023-12-17	Scotland	428.594	356.429	510.345
2023-12-18	Scotland	427.566	354.228	507.08
2023-12-19	Scotland	424.289	352.723	503.515
2023-12-20	Scotland	417.878	348.141	498.629
2023-12-21	Scotland	409.424	341.834	488.49
2023-12-22	Scotland	400	333.209	475.401
2023-12-23	Scotland	389.097	323.394	461.614
2023-12-24	Scotland	375.254	311.692	447.016
2023-12-25	Scotland	357.605	296.964	429.498
2023-12-26	Scotland	339.18	280.977	407.417
2023-12-27	Scotland	319.906	264.528	384.331
2023-12-28	Scotland	300.413	248.498	361.842
2023-12-29	Scotland	281.695	233.117	341.055
2023-12-30	Scotland	263.924	218.041	320.73
2023-12-31	Scotland	248.84	205.292	302.682
2024-01-01	Scotland	235.085	194.263	285.914
2024-01-02	Scotland	223.41	183.872	272.177
2024-01-03	Scotland	213.81	175.107	260.338
2024-01-04	Scotland	206.076	167.992	250.569
2024-01-05	Scotland	198.999	161.273	241.976
2024-01-06	Scotland	193.024	155.498	235.85
2024-01-07	Scotland	188.037	150.538	230.897
2024-01-08	Scotland	183.054	146.625	224.787
2024-01-09	Scotland	178.019	142.203	219.749
2024-01-10	Scotland	173.941	138.502	215.663
2024-01-11	Scotland	170.58	135.197	211.279
2024-01-12	Scotland	168.44	132.305	209.427
2024-01-13	Scotland	166.866	131.18	207.409
2024-01-14	Scotland	166.666	130.992	207.989
2024-01-15	Scotland	167.759	132.315	208.93
2024-01-16	Scotland	170.119	133.928	212.161
2024-01-17	Scotland	173.386	136.676	215.817
2024-01-18	Scotland	177.168	140.222	219.678
2024-01-19	Scotland	181.157	143.854	223.482
2024-01-20	Scotland	184.638	147.128	228.653
2024-01-21	Scotland	187.785	149.924	232.222
2024-01-22	Scotland	189.8	151.699	235.112
2024-01-23	Scotland	191.049	152.884	237.222
2024-01-24	Scotland	191.262	152.907	238.68
2024-01-25	Scotland	189.231	150.573	236.966
2024-01-26	Scotland	185.835	147.369	233.225
2024-01-27	Scotland	181.082	143.337	228.051
2024-01-28	Scotland	175.489	138.767	221.829
2024-01-29	Scotland	168.821	132.616	214.929
2024-01-30	Scotland	161.428	126.301	205.621
2024-01-31	Scotland	153.701	119.78	196.76
2024-02-01	Scotland	145.968	113.774	187.237
2024-02-02	Scotland	138.666	106.885	176.988
2024-02-03	Scotland	131.663	101.344	167.421
2024-02-04	Scotland	124.883	95.5457	159.7
2024-02-05	Scotland	118.629	91.2321	152.685
2024-02-06	Scotland	113.142	87.076	145.659
2024-02-07	Scotland	108.218	82.5204	139.705
2024-02-08	Scotland	103.402	78.3367	134.304
2024-02-09	Scotland	98.7293	74.1493	127.803
2024-02-10	Scotland	94.5538	70.7755	123.444
2024-02-11	Scotland	90.3776	67.0026	118.294
2024-02-12	Scotland	86.1813	63.6852	113.428
2024-02-13	Scotland	82.4875	60.573	108.642
2024-02-14	Scotland	78.7671	57.6127	104.22
2024-02-15	Scotland	75.2453	54.8249	100.415
2024-02-16	Scotland	71.9659	52.2147	96.4476
2024-02-17	Scotland	69.0758	50.0836	92.9986
2024-02-18	Scotland	66.5904	47.9752	90.1864
2024-02-19	Scotland	64.5075	46.3863	87.2567
2024-02-20	Scotland	62.9254	44.8639	85.4152
2024-02-21	Scotland	61.6743	43.4217	83.932
2024-02-22	Scotland	60.7066	42.4945	82.9612
2024-02-23	Scotland	60.0779	41.6656	82.1085
2024-02-24	Scotland	59.6496	41.1414	82.2024
2024-02-25	Scotland	59.6695	40.9655	83.2689
2024-02-26	Scotland	60.0072	40.7369	83.8125
2024-02-27	Scotland	60.671	40.4157	85.1549
2024-02-28	Scotland	61.2165	40.1208	87.3532
2024-02-29	Scotland	62.1738	39.7708	89.8841
2024-03-01	Scotland	63.0464	38.9488	94.1362
2024-03-02	Scotland	64.1886	38.2688	98.4827
2024-03-03	Scotland	65.0133	36.7468	104.544
2024-03-04	Scotland	65.749	35.2838	112.829
2024-03-05	Scotland	66.9619	33.827	123.23
2024-03-06	Scotland	67.8946	32.015	133.741
2024-03-07	Scotland	69.118	30.133	147.465
2023-11-14	East of England	160.669	126.984	207.618
2023-11-15	East of England	163.401	130.151	210.721
2023-11-16	East of England	165.892	132.523	213.018
2023-11-17	East of England	168.084	134.509	214.12
2023-11-18	East of England	170.463	136.929	214.807
2023-11-19	East of England	172.894	139.268	216.142
2023-11-20	East of England	175.054	141.839	218.109
2023-11-21	East of England	177.031	144.294	220.665
2023-11-22	East of England	178.665	145.409	222.111
2023-11-23	East of England	180.774	147.693	225.561
2023-11-24	East of England	183.867	150.662	229.251
2023-11-25	East of England	187.79	153.472	235.367
2023-11-26	East of England	192.921	156.994	240.759
2023-11-27	East of England	200.013	163.383	248.894
2023-11-28	East of England	209.213	170.866	259.156
2023-11-29	East of England	221.008	180.281	273.556
2023-11-30	East of England	235.649	193.487	290.081
2023-12-01	East of England	252.806	208.78	309.72
2023-12-02	East of England	272.601	224.538	331.776
2023-12-03	East of England	294.149	242.281	356.181
2023-12-04	East of England	317.263	262.432	383.702
2023-12-05	East of England	341.252	283.302	413.519
2023-12-06	East of England	366.384	304.482	444.676
2023-12-07	East of England	392.633	327.472	475.895
2023-12-08	East of England	418.562	348.96	505.321
2023-12-09	East of England	441.283	367.356	533.477
2023-12-10	East of England	460.912	384.459	560.66
2023-12-11	East of England	479.447	401.414	582.094
2023-12-12	East of England	494.692	417.247	598.917
2023-12-13	East of England	507.28	428.175	613.987
2023-12-14	East of England	517.284	437.512	623.542
2023-12-15	East of England	524.513	444.324	628.945
2023-12-16	East of England	529.324	448.651	634.062
2023-12-17	East of England	530.859	448.146	634.072
2023-12-18	East of England	528.892	443.89	628.265
2023-12-19	East of England	526.844	441.809	623.888
2023-12-20	East of England	519.632	437.164	615.396
2023-12-21	East of England	509.9	428.594	604.97
2023-12-22	East of England	497.7	418.383	590.035
2023-12-23	East of England	485.229	407.224	571.638
2023-12-24	East of England	468.77	392.451	552.912
2023-12-25	East of England	447.332	373.948	530.933
2023-12-26	East of England	425.299	355.508	505.325
2023-12-27	East of England	401.385	336.803	477.827
2023-12-28	East of England	378.162	316.206	449.685
2023-12-29	East of England	354.467	295.46	423.436
2023-12-30	East of England	332.489	276.218	399.131
2023-12-31	East of England	313.534	261.556	376.331
2024-01-01	East of England	296.757	247.134	355.685
2024-01-02	East of England	281.958	234.787	338.406
2024-01-03	East of England	270.038	224.023	324.017
2024-01-04	East of England	260.046	214.511	310.848
2024-01-05	East of England	251.381	205.892	300.892
2024-01-06	East of England	244.26	199.316	292.324
2024-01-07	East of England	238.365	193.919	286.378
2024-01-08	East of England	232.331	187.755	281.489
2024-01-09	East of England	226.196	181.912	274.829
2024-01-10	East of England	221.086	176.757	269.92
2024-01-11	East of England	216.652	173.435	265.011
2024-01-12	East of England	213.979	170.291	261.702
2024-01-13	East of England	212.085	168.57	259.489
2024-01-14	East of England	211.748	168.773	259.527
2024-01-15	East of England	213.312	169.73	260.913
2024-01-16	East of England	215.839	172.139	264.054
2024-01-17	East of England	219.97	175.125	269.872
2024-01-18	East of England	224.768	179.635	275.732
2024-01-19	East of England	230.124	184.728	280.629
2024-01-20	East of England	234.514	189.278	286.467
2024-01-21	East of England	238.64	192.241	291.314
2024-01-22	East of England	241.36	194.739	294.172
2024-01-23	East of England	242.64	197.048	297.115
2024-01-24	East of England	242.978	195.885	297.618
2024-01-25	East of England	240.796	194.008	295.656
2024-01-26	East of England	236.765	189.882	291.051
2024-01-27	East of England	230.907	185.656	283.985
2024-01-28	East of England	224.062	179.603	276.33
2024-01-29	East of England	215.712	171.853	266.707
2024-01-30	East of England	206.888	164.094	255.377
2024-01-31	East of England	197.249	154.838	244.019
2024-02-01	East of England	187.735	146.829	232.573
2024-02-02	East of England	177.977	138.496	220.886
2024-02-03	East of England	168.815	131.156	210.338
2024-02-04	East of England	160.201	123.265	200.401
2024-02-05	East of England	151.973	117.144	191.166
2024-02-06	East of England	145.113	111.639	183.174
2024-02-07	East of England	138.622	106.722	176.154
2024-02-08	East of England	132.128	101.915	167.946
2024-02-09	East of England	126.397	97.952	160.45
2024-02-10	East of England	120.842	93.5122	155.515
2024-02-11	East of England	115.669	89.0131	148.941
2024-02-12	East of England	110.475	84.5501	144.182
2024-02-13	East of England	105.464	80.6449	137.837
2024-02-14	East of England	100.996	76.7894	131.648
2024-02-15	East of England	96.5506	73.1429	126.326
2024-02-16	East of England	92.4841	69.1324	121.451
2024-02-17	East of England	88.9649	65.687	117.403
2024-02-18	East of England	85.8486	62.434	113.463
2024-02-19	East of England	83.2949	60.04	110.128
2024-02-20	East of England	81.1708	58.0154	107.893
2024-02-21	East of England	79.6995	56.0453	105.99
2024-02-22	East of England	78.4943	54.8966	104.523
2024-02-23	East of England	77.5343	54.1591	103.81
2024-02-24	East of England	77.0659	54.2134	104.249
2024-02-25	East of England	76.8883	54.3311	105.079
2024-02-26	East of England	77.3059	54.3099	106.521
2024-02-27	East of England	77.8011	53.8228	108.877
2024-02-28	East of England	78.564	53.7235	112.402
2024-02-29	East of England	79.568	53.174	116.251
2024-03-01	East of England	80.8649	52.0569	121.826
2024-03-02	East of England	81.9661	50.549	128.59
2024-03-03	East of England	83.2609	48.812	135.975
2024-03-04	East of England	84.4226	46.6413	146.159
2024-03-05	East of England	85.9348	44.5925	158.866
2024-03-06	East of England	87.6437	41.7685	171.605
2024-03-07	East of England	89.3911	38.8888	190.331
2023-11-14	Yorkshire and The Humber	126.257	95.4184	165.205
2023-11-15	Yorkshire and The Humber	128.608	97.7606	167.417
2023-11-16	Yorkshire and The Humber	130.597	99.8355	169.02
2023-11-17	Yorkshire and The Humber	132.373	101.782	170.607
2023-11-18	Yorkshire and The Humber	134.467	103.979	172.006
2023-11-19	Yorkshire and The Humber	136.373	105.987	173.019
2023-11-20	Yorkshire and The Humber	138.242	108.194	174.15
2023-11-21	Yorkshire and The Humber	139.883	110.231	175.681
2023-11-22	Yorkshire and The Humber	141.215	110.948	178.401
2023-11-23	Yorkshire and The Humber	142.752	112.266	181.794
2023-11-24	Yorkshire and The Humber	145.549	114.622	185.053
2023-11-25	Yorkshire and The Humber	148.439	117.393	188.578
2023-11-26	Yorkshire and The Humber	152.676	121.254	194.326
2023-11-27	Yorkshire and The Humber	158.681	126.078	200.447
2023-11-28	Yorkshire and The Humber	166.099	133.222	209.159
2023-11-29	Yorkshire and The Humber	175.934	141.113	221.044
2023-11-30	Yorkshire and The Humber	188.37	150.894	234.473
2023-12-01	Yorkshire and The Humber	202.592	162.199	250.018
2023-12-02	Yorkshire and The Humber	218.201	174.88	268.476
2023-12-03	Yorkshire and The Humber	236.2	189.44	289.092
2023-12-04	Yorkshire and The Humber	255.62	204.816	311.503
2023-12-05	Yorkshire and The Humber	275.108	220.818	335.714
2023-12-06	Yorkshire and The Humber	296.329	238.799	360.566
2023-12-07	Yorkshire and The Humber	317.914	256.969	386.376
2023-12-08	Yorkshire and The Humber	339.27	273.503	413.054
2023-12-09	Yorkshire and The Humber	358.431	289.698	437.196
2023-12-10	Yorkshire and The Humber	375.106	304.102	460.269
2023-12-11	Yorkshire and The Humber	390.771	318.95	477.956
2023-12-12	Yorkshire and The Humber	404.342	330.468	493.082
2023-12-13	Yorkshire and The Humber	414.956	340.732	504.272
2023-12-14	Yorkshire and The Humber	423.628	347.75	514.723
2023-12-15	Yorkshire and The Humber	430.254	353.704	522.275
2023-12-16	Yorkshire and The Humber	434.299	358.024	525.893
2023-12-17	Yorkshire and The Humber	436.534	361.24	526.126
2023-12-18	Yorkshire and The Humber	436.299	359.876	522.653
2023-12-19	Yorkshire and The Humber	433.536	358.007	520.846
2023-12-20	Yorkshire and The Humber	427.432	353.872	513.167
2023-12-21	Yorkshire and The Humber	420.091	347.197	504.223
2023-12-22	Yorkshire and The Humber	411.003	339.54	491.868
2023-12-23	Yorkshire and The Humber	399.736	330.133	477.867
2023-12-24	Yorkshire and The Humber	386.079	318.291	463.737
2023-12-25	Yorkshire and The Humber	368.824	303.505	447.53
2023-12-26	Yorkshire and The Humber	350.385	289.208	424.043
2023-12-27	Yorkshire and The Humber	331.142	273.656	399.827
2023-12-28	Yorkshire and The Humber	311.673	256.53	375.28
2023-12-29	Yorkshire and The Humber	292.26	240.897	354.273
2023-12-30	Yorkshire and The Humber	274.536	227.205	334.183
2023-12-31	Yorkshire and The Humber	259.099	214.196	315.202
2024-01-01	Yorkshire and The Humber	244.859	203.152	298.555
2024-01-02	Yorkshire and The Humber	232.92	192.8	283.364
2024-01-03	Yorkshire and The Humber	223.531	184.341	270.892
2024-01-04	Yorkshire and The Humber	215.334	175.93	260.112
2024-01-05	Yorkshire and The Humber	208.015	170.107	252.265
2024-01-06	Yorkshire and The Humber	202.072	164.764	246.319
2024-01-07	Yorkshire and The Humber	197.368	160.101	241.17
2024-01-08	Yorkshire and The Humber	192.375	155.262	236.925
2024-01-09	Yorkshire and The Humber	187.865	150.745	232.177
2024-01-10	Yorkshire and The Humber	183.625	146.495	226.83
2024-01-11	Yorkshire and The Humber	180.32	143.694	223.151
2024-01-12	Yorkshire and The Humber	178.175	141.723	222.025
2024-01-13	Yorkshire and The Humber	176.913	140.791	219.338
2024-01-14	Yorkshire and The Humber	176.809	140.673	219.722
2024-01-15	Yorkshire and The Humber	178.189	141.131	222.098
2024-01-16	Yorkshire and The Humber	181.089	143.55	225.354
2024-01-17	Yorkshire and The Humber	184.519	146.938	230.473
2024-01-18	Yorkshire and The Humber	188.961	150.42	234.915
2024-01-19	Yorkshire and The Humber	193.561	155.415	239.687
2024-01-20	Yorkshire and The Humber	197.917	158.581	244.512
2024-01-21	Yorkshire and The Humber	201.672	161.327	248.53
2024-01-22	Yorkshire and The Humber	204.299	164.256	251.816
2024-01-23	Yorkshire and The Humber	205.894	166.381	255.087
2024-01-24	Yorkshire and The Humber	206.517	165.763	256.449
2024-01-25	Yorkshire and The Humber	204.397	163.966	255.549
2024-01-26	Yorkshire and The Humber	201.199	159.968	251.912
2024-01-27	Yorkshire and The Humber	196.407	154.847	246.834
2024-01-28	Yorkshire and The Humber	190.622	150.515	239.625
2024-01-29	Yorkshire and The Humber	183.879	144.71	230.83
2024-01-30	Yorkshire and The Humber	176.168	138.355	221.564
2024-01-31	Yorkshire and The Humber	167.966	131.862	211.55
2024-02-01	Yorkshire and The Humber	159.629	124.698	201.921
2024-02-02	Yorkshire and The Humber	152.026	117.948	191.799
2024-02-03	Yorkshire and The Humber	144.645	112.048	183.035
2024-02-04	Yorkshire and The Humber	137.407	106.124	174.415
2024-02-05	Yorkshire and The Humber	130.798	100.568	166.519
2024-02-06	Yorkshire and The Humber	124.614	96.0176	159.771
2024-02-07	Yorkshire and The Humber	119.328	91.5901	153.642
2024-02-08	Yorkshire and The Humber	114.012	86.9812	147.181
2024-02-09	Yorkshire and The Humber	109.093	82.8405	141.543
2024-02-10	Yorkshire and The Humber	104.234	79.0061	137.028
2024-02-11	Yorkshire and The Humber	99.8325	75.4264	132.262
2024-02-12	Yorkshire and The Humber	95.4592	72.1451	127.593
2024-02-13	Yorkshire and The Humber	91.4334	68.7932	121.982
2024-02-14	Yorkshire and The Humber	87.3643	65.4226	117.669
2024-02-15	Yorkshire and The Humber	83.6528	62.0826	113.129
2024-02-16	Yorkshire and The Humber	80.1858	59.7326	109.154
2024-02-17	Yorkshire and The Humber	77.1063	56.9727	104.797
2024-02-18	Yorkshire and The Humber	74.6204	54.4084	101.424
2024-02-19	Yorkshire and The Humber	72.5991	51.8071	98.0408
2024-02-20	Yorkshire and The Humber	70.8394	50.3929	96.3497
2024-02-21	Yorkshire and The Humber	69.3696	48.8652	94.7971
2024-02-22	Yorkshire and The Humber	68.3806	48.0307	93.8569
2024-02-23	Yorkshire and The Humber	67.9197	47.6186	93.6938
2024-02-24	Yorkshire and The Humber	67.4861	47.6371	93.6389
2024-02-25	Yorkshire and The Humber	67.46	47.3912	94.3691
2024-02-26	Yorkshire and The Humber	67.8871	47.441	95.8228
2024-02-27	Yorkshire and The Humber	68.6614	47.0935	97.9614
2024-02-28	Yorkshire and The Humber	69.5724	46.8184	100.288
2024-02-29	Yorkshire and The Humber	70.437	46.6045	104.372
2024-03-01	Yorkshire and The Humber	71.7086	45.7768	109.72
2024-03-02	Yorkshire and The Humber	73.0084	44.6351	116.155
2024-03-03	Yorkshire and The Humber	74.4059	43.363	123.063
2024-03-04	Yorkshire and The Humber	75.7664	41.3355	131.74
2024-03-05	Yorkshire and The Humber	77.0801	38.9726	145.443
2024-03-06	Yorkshire and The Humber	78.3717	36.9377	158.805
2024-03-07	Yorkshire and The Humber	79.867	34.6222	176.395
2023-11-14	West Midlands	130.889	98.1963	170.71
2023-11-15	West Midlands	133.079	100.395	172.433
2023-11-16	West Midlands	135.155	102.599	174.289
2023-11-17	West Midlands	137.325	105.333	176.284
2023-11-18	West Midlands	139.565	107.434	176.973
2023-11-19	West Midlands	141.263	109.027	177.992
2023-11-20	West Midlands	143.432	111.317	178.619
2023-11-21	West Midlands	145	113.288	180.661
2023-11-22	West Midlands	146.527	114.754	184.033
2023-11-23	West Midlands	148.273	116.642	187.517
2023-11-24	West Midlands	151.258	119.736	191.257
2023-11-25	West Midlands	155.017	122.257	195.981
2023-11-26	West Midlands	159.459	124.756	200.937
2023-11-27	West Midlands	165.772	129.404	207.846
2023-11-28	West Midlands	173.564	136.149	216.304
2023-11-29	West Midlands	184.097	144.726	228.193
2023-11-30	West Midlands	196.771	156.347	242.596
2023-12-01	West Midlands	211.471	168.839	259.859
2023-12-02	West Midlands	227.986	183.034	279.049
2023-12-03	West Midlands	246.582	198.621	301.208
2023-12-04	West Midlands	266.145	214.473	325.355
2023-12-05	West Midlands	286.983	233.045	351.934
2023-12-06	West Midlands	308.44	252.402	377.821
2023-12-07	West Midlands	330.908	271.801	406.535
2023-12-08	West Midlands	354.133	290.786	432.769
2023-12-09	West Midlands	374.639	307.039	459.782
2023-12-10	West Midlands	392.438	321.291	481.841
2023-12-11	West Midlands	408.869	335.553	499.269
2023-12-12	West Midlands	422.906	348.848	513.456
2023-12-13	West Midlands	434.626	359.178	526.489
2023-12-14	West Midlands	444.412	366.606	536.346
2023-12-15	West Midlands	452.018	373.542	544.944
2023-12-16	West Midlands	456.567	376.278	550.182
2023-12-17	West Midlands	458.684	378.83	552.721
2023-12-18	West Midlands	457.697	378.536	550.921
2023-12-19	West Midlands	454.668	379.305	546.847
2023-12-20	West Midlands	449.716	374.545	539.529
2023-12-21	West Midlands	441.106	367.858	528.517
2023-12-22	West Midlands	431.666	360.575	517.191
2023-12-23	West Midlands	420.18	351.502	502.155
2023-12-24	West Midlands	406.09	339.331	487.829
2023-12-25	West Midlands	388.122	324.383	467.537
2023-12-26	West Midlands	369.535	308.147	444.298
2023-12-27	West Midlands	349.331	291.462	420.011
2023-12-28	West Midlands	328.811	274.067	395.819
2023-12-29	West Midlands	309.044	255.514	374.344
2023-12-30	West Midlands	290.45	239.74	352.864
2023-12-31	West Midlands	274.558	226.458	333.273
2024-01-01	West Midlands	260.107	214.476	315.954
2024-01-02	West Midlands	247.225	203.488	300.95
2024-01-03	West Midlands	237.005	193.804	288.472
2024-01-04	West Midlands	228.368	186.534	276.644
2024-01-05	West Midlands	221.151	179.948	267.948
2024-01-06	West Midlands	215.334	173.838	262.767
2024-01-07	West Midlands	210.267	169.643	258.034
2024-01-08	West Midlands	205.345	165.144	253.049
2024-01-09	West Midlands	199.794	160.943	248.751
2024-01-10	West Midlands	195.318	156.727	243.885
2024-01-11	West Midlands	192.209	153.225	240.5
2024-01-12	West Midlands	189.892	150.94	237.112
2024-01-13	West Midlands	188.571	149.774	236.813
2024-01-14	West Midlands	188.753	149.712	237.412
2024-01-15	West Midlands	190.136	151.75	239.715
2024-01-16	West Midlands	193.298	154.221	243.063
2024-01-17	West Midlands	197.507	156.836	248.223
2024-01-18	West Midlands	202.305	161.404	253.859
2024-01-19	West Midlands	207.189	166.183	258.193
2024-01-20	West Midlands	211.721	170.569	265.084
2024-01-21	West Midlands	215.615	173.042	269.888
2024-01-22	West Midlands	218.448	175.034	273.231
2024-01-23	West Midlands	220.587	177.5	277.09
2024-01-24	West Midlands	221.191	176.712	277.381
2024-01-25	West Midlands	219.732	174.233	277.105
2024-01-26	West Midlands	216.302	170.957	274.117
2024-01-27	West Midlands	211.382	167.842	268.577
2024-01-28	West Midlands	205.15	161.525	260.914
2024-01-29	West Midlands	197.697	155.927	253.296
2024-01-30	West Midlands	189.369	149.286	243.228
2024-01-31	West Midlands	180.684	141.642	233.023
2024-02-01	West Midlands	171.888	134.356	221.908
2024-02-02	West Midlands	163.568	128.048	211.948
2024-02-03	West Midlands	155.279	121.246	202.045
2024-02-04	West Midlands	147.988	114.21	193.148
2024-02-05	West Midlands	140.895	108.69	183.635
2024-02-06	West Midlands	134.755	103.79	176.383
2024-02-07	West Midlands	129.031	98.9857	169.732
2024-02-08	West Midlands	123.397	94.0285	161.334
2024-02-09	West Midlands	118.212	90.2971	155.57
2024-02-10	West Midlands	113.431	86.2986	150.131
2024-02-11	West Midlands	108.739	82.5367	144.639
2024-02-12	West Midlands	104.112	78.5344	140.202
2024-02-13	West Midlands	99.6242	74.812	134.521
2024-02-14	West Midlands	95.4199	71.2772	130.024
2024-02-15	West Midlands	91.2737	68.1274	124.895
2024-02-16	West Midlands	87.6466	64.9052	120.526
2024-02-17	West Midlands	84.4387	62.1929	115.555
2024-02-18	West Midlands	81.3418	58.9928	111.995
2024-02-19	West Midlands	79.1572	56.7685	109.358
2024-02-20	West Midlands	77.3448	55.0202	106.935
2024-02-21	West Midlands	75.8782	53.554	106.127
2024-02-22	West Midlands	74.9438	52.5035	104.477
2024-02-23	West Midlands	74.2402	52.1503	104.274
2024-02-24	West Midlands	73.8755	52.2102	104.222
2024-02-25	West Midlands	74.1041	52.2077	105.869
2024-02-26	West Midlands	74.5707	52.4258	107.719
2024-02-27	West Midlands	75.2544	52.0514	109.771
2024-02-28	West Midlands	76.2517	51.8423	112.356
2024-02-29	West Midlands	77.5185	51.5906	116.669
2024-03-01	West Midlands	78.8214	50.2964	121.917
2024-03-02	West Midlands	80.2199	49.2112	128.547
2024-03-03	West Midlands	81.5849	47.1002	136.629
2024-03-04	West Midlands	82.7939	45.3781	145.558
2024-03-05	West Midlands	84.0779	43.3494	157.975
2024-03-06	West Midlands	85.8419	41.0477	171.317
2024-03-07	West Midlands	87.5826	38.9592	191.848
2023-11-14	North East	121.349	86.6329	160.064
2023-11-15	North East	123.634	88.9046	162.094
2023-11-16	North East	125.465	91.3931	163.837
2023-11-17	North East	127.218	93.543	165.575
2023-11-18	North East	129.123	95.8337	167.147
2023-11-19	North East	131.104	97.2681	168.515
2023-11-20	North East	133.193	98.8501	169.849
2023-11-21	North East	134.791	100.59	171.237
2023-11-22	North East	136.076	102.331	173.601
2023-11-23	North East	137.944	103.98	177.545
2023-11-24	North East	140.701	106.024	181.823
2023-11-25	North East	143.938	108.936	185.152
2023-11-26	North East	147.989	112.061	191.034
2023-11-27	North East	153.853	116.868	198.215
2023-11-28	North East	161.042	122.471	206.714
2023-11-29	North East	170.608	130.266	216.525
2023-11-30	North East	182.442	139.751	230.079
2023-12-01	North East	196.41	151.212	245.457
2023-12-02	North East	211.808	163.367	263.175
2023-12-03	North East	229.378	177.061	284.713
2023-12-04	North East	248.146	191.981	306.962
2023-12-05	North East	267.902	207.415	330.93
2023-12-06	North East	289.177	225.111	356.245
2023-12-07	North East	310.103	243.318	384.805
2023-12-08	North East	331.217	260.048	410.239
2023-12-09	North East	350.032	275.543	433.419
2023-12-10	North East	367.44	288.49	456.907
2023-12-11	North East	382.514	301.631	474.557
2023-12-12	North East	395.898	313.521	487.175
2023-12-13	North East	407.482	323.374	499.745
2023-12-14	North East	416.139	330.865	509.681
2023-12-15	North East	422.414	337.856	517.839
2023-12-16	North East	426.762	341.566	522.192
2023-12-17	North East	428.553	344.458	523.471
2023-12-18	North East	428.28	344.092	520.897
2023-12-19	North East	426.468	343.225	516.315
2023-12-20	North East	421.355	340.081	508.952
2023-12-21	North East	414.133	332.734	499.296
2023-12-22	North East	405.467	324.539	487.401
2023-12-23	North East	395.282	316.465	473.947
2023-12-24	North East	382.549	304.864	460.146
2023-12-25	North East	366.003	290.821	442.643
2023-12-26	North East	347.78	276.793	421.643
2023-12-27	North East	328.456	262.185	399.106
2023-12-28	North East	309.291	247.87	376.578
2023-12-29	North East	290.183	232.939	356.8
2023-12-30	North East	273.031	218.897	335.841
2023-12-31	North East	257.433	207.12	318.067
2024-01-01	North East	244.12	196.59	300.884
2024-01-02	North East	232.463	186.642	287.041
2024-01-03	North East	222.781	178.257	274.684
2024-01-04	North East	214.735	171.293	264.388
2024-01-05	North East	207.877	165.759	256.57
2024-01-06	North East	202.344	160.479	250.238
2024-01-07	North East	197.272	156.604	246.403
2024-01-08	North East	192.806	152.621	242.449
2024-01-09	North East	188.252	148.413	236.724
2024-01-10	North East	184.179	145.081	231.78
2024-01-11	North East	180.863	142.892	228.556
2024-01-12	North East	178.884	140.946	226.334
2024-01-13	North East	177.776	139.953	226.939
2024-01-14	North East	177.834	140.355	228.01
2024-01-15	North East	179.598	141.355	230.376
2024-01-16	North East	182.82	143.87	234.033
2024-01-17	North East	186.507	146.456	239.256
2024-01-18	North East	191.142	149.887	243.202
2024-01-19	North East	196.026	153.849	249.62
2024-01-20	North East	200.814	157.341	255.592
2024-01-21	North East	204.862	161.045	261.522
2024-01-22	North East	207.224	163.584	265.454
2024-01-23	North East	209.265	165.734	268.98
2024-01-24	North East	210.309	166.166	270.888
2024-01-25	North East	208.819	164.58	271.188
2024-01-26	North East	205.599	160.905	268.662
2024-01-27	North East	200.885	157.461	263.588
2024-01-28	North East	195.489	152.355	258.015
2024-01-29	North East	188.172	146.845	249.33
2024-01-30	North East	180.182	140.448	240.145
2024-01-31	North East	172.302	133.316	229.918
2024-02-01	North East	164.062	125.95	220.859
2024-02-02	North East	156.39	119.614	211.771
2024-02-03	North East	148.89	113.062	202.538
2024-02-04	North East	141.555	106.721	192.172
2024-02-05	North East	134.682	101.066	184.139
2024-02-06	North East	128.817	96.9886	177.535
2024-02-07	North East	123.66	91.8878	171.055
2024-02-08	North East	118.443	87.6537	164.621
2024-02-09	North East	113.963	83.5355	157.955
2024-02-10	North East	109.242	79.3161	152.366
2024-02-11	North East	104.883	76.1332	146.648
2024-02-12	North East	100.378	72.8139	140.595
2024-02-13	North East	96.2142	69.2638	135.459
2024-02-14	North East	92.2271	66.0533	130.37
2024-02-15	North East	88.4634	63.0971	125.356
2024-02-16	North East	84.7448	60.5255	120.292
2024-02-17	North East	81.4343	57.9505	117.293
2024-02-18	North East	78.6913	55.3348	114.3
2024-02-19	North East	76.4883	53.3177	112.743
2024-02-20	North East	74.7332	51.8938	110.82
2024-02-21	North East	73.3663	50.792	109.554
2024-02-22	North East	72.4534	50.2497	109.081
2024-02-23	North East	71.8983	49.8822	109.524
2024-02-24	North East	71.5711	49.7107	110.366
2024-02-25	North East	71.6315	49.5387	110.649
2024-02-26	North East	72.149	49.4148	112.833
2024-02-27	North East	72.9291	49.0037	114.534
2024-02-28	North East	73.948	49.3429	117.196
2024-02-29	North East	75.076	49.0815	121.125
2024-03-01	North East	76.5318	47.9548	127.56
2024-03-02	North East	78.179	47.1985	134.534
2024-03-03	North East	79.2909	45.8176	143.523
2024-03-04	North East	80.7146	43.4489	153.622
2024-03-05	North East	82.1506	41.2751	165.964
2024-03-06	North East	83.9117	39.2238	182.896
2024-03-07	North East	85.6263	36.664	198.62

## Sheet: Fig7
category	name	median	lower95	upper95
Overall	England and Scotland	0.258268	0.223759	0.297551
Age	3 to 17 years	0.284648	0.22389	0.362562
Age	18 to 34 years	0.310365	0.255469	0.377096
Age	35 to 44 years	0.337864	0.288397	0.394789
Age	45 to 54 years	0.278238	0.238318	0.320944
Age	55 to 64 years	0.213093	0.183748	0.244751
Age	65 to 74 years	0.146571	0.125985	0.170402
Age	75 years and over	0.121717	0.102671	0.142951
Location	North West	0.237378	0.200587	0.278435
Location	East Midlands	0.251386	0.212549	0.297406
Location	South East	0.277706	0.238838	0.32271
Location	London	0.300702	0.258122	0.350246
Location	South West	0.271378	0.231819	0.319196
Location	Scotland	0.219056	0.184433	0.259476
Location	East of England	0.275329	0.234708	0.322392
Location	Yorkshire and The Humber	0.228001	0.191878	0.269778
Location	West Midlands	0.241955	0.20392	0.287922
Location	North East	0.228141	0.18759	0.274484
Sex	Female	0.262376	0.226787	0.302808
Sex	Male	0.253981	0.220054	0.293499

## Sheet: Fig8
Sensitivity					growth rate
date	median	lower95	upper95		date	median	lower95	upper95
2023-11-14	73.7155	69.2155	78.11		2023-11-15	0.0149858	-0.0301459	0.0644992
2023-11-15	73.7294	69.6679	77.8552		2023-11-16	0.0150846	-0.023847	0.0580677
2023-11-16	73.7525	70.0553	77.5271		2023-11-17	0.014975	-0.0181602	0.0524846
2023-11-17	73.7312	70.4084	77.2397		2023-11-18	0.0150094	-0.0136978	0.0470587
2023-11-18	73.7447	70.6926	76.9384		2023-11-19	0.0150198	-0.0104495	0.0416925
2023-11-19	73.7331	70.9416	76.6094		2023-11-20	0.0146533	-0.00779096	0.0380572
2023-11-20	73.7075	71.1393	76.3416		2023-11-21	0.0140281	-0.00544508	0.0348231
2023-11-21	73.6873	71.2672	76.1532		2023-11-22	0.0133211	-0.00454829	0.0329118
2023-11-22	73.6466	71.3329	76.076		2023-11-23	0.0130847	-0.00421862	0.0314226
2023-11-23	73.6168	71.3457	75.9459		2023-11-24	0.0136997	-0.00368437	0.0309032
2023-11-24	73.5961	71.3832	75.8895		2023-11-25	0.0145587	-0.00262176	0.0312442
2023-11-25	73.6017	71.4299	75.8848		2023-11-26	0.0161621	-0.00146574	0.0326098
2023-11-26	73.6441	71.4518	75.8988		2023-11-27	0.0189169	0.000690273	0.0346499
2023-11-27	73.7523	71.5969	75.9812		2023-11-28	0.0224981	0.00477018	0.0380573
2023-11-28	73.935	71.7707	76.0873		2023-11-29	0.0273669	0.0106749	0.0428094
2023-11-29	74.1927	72.0303	76.2752		2023-11-30	0.0331958	0.0171878	0.0481423
2023-11-30	74.5335	72.4233	76.5555		2023-12-01	0.0393971	0.0237252	0.0541601
2023-12-01	74.9205	72.8664	76.9266		2023-12-02	0.0458232	0.0298811	0.0606375
2023-12-02	75.3637	73.3293	77.3462		2023-12-03	0.051969	0.0359999	0.0678287
2023-12-03	75.8137	73.7954	77.76		2023-12-04	0.0573851	0.0411119	0.073868
2023-12-04	76.2141	74.2153	78.1651		2023-12-05	0.0614311	0.0465502	0.0781479
2023-12-05	76.5694	74.5968	78.512		2023-12-06	0.0645798	0.0501315	0.0816158
2023-12-06	76.8545	74.9027	78.7924		2023-12-07	0.0664529	0.0521177	0.0840766
2023-12-07	77.0828	75.0724	79.0121		2023-12-08	0.0669361	0.0531729	0.084236
2023-12-08	77.2028	75.2224	79.1433		2023-12-09	0.0657556	0.0519723	0.0820006
2023-12-09	77.2425	75.2958	79.1994		2023-12-10	0.0631688	0.0498382	0.0785886
2023-12-10	77.171	75.2462	79.1685		2023-12-11	0.0596426	0.0466843	0.0740025
2023-12-11	77.03	75.0752	79.0119		2023-12-12	0.0554096	0.0425821	0.0689197
2023-12-12	76.8053	74.8502	78.7699		2023-12-13	0.0505565	0.0383237	0.0628996
2023-12-13	76.527	74.5842	78.4884		2023-12-14	0.0452658	0.033425	0.0573353
2023-12-14	76.203	74.247	78.1273		2023-12-15	0.04006	0.0278388	0.0519119
2023-12-15	75.83	73.8641	77.7733		2023-12-16	0.034751	0.0223132	0.0464872
2023-12-16	75.4542	73.4579	77.3933		2023-12-17	0.0291578	0.0169211	0.0406911
2023-12-17	75.0554	73.0713	77.0353		2023-12-18	0.0235714	0.0114908	0.0351914
2023-12-18	74.6591	72.6386	76.6328		2023-12-19	0.018323	0.0064449	0.0301516
2023-12-19	74.2731	72.2424	76.2749		2023-12-20	0.0129879	0.000720359	0.0260769
2023-12-20	73.8892	71.8248	75.9199		2023-12-21	0.00757777	-0.00511002	0.0210996
2023-12-21	73.5005	71.4242	75.5368		2023-12-22	0.00258628	-0.0107335	0.0159555
2023-12-22	73.089	71.0448	75.2143		2023-12-23	-0.00214966	-0.0163861	0.0114565
2023-12-23	72.6904	70.6337	74.8216		2023-12-24	-0.00749524	-0.02189	0.00687366
2023-12-24	72.2922	70.2163	74.4827		2023-12-25	-0.0132105	-0.0277444	0.00148589
2023-12-25	71.8939	69.7696	74.1354		2023-12-26	-0.0188559	-0.0332191	-0.00401738
2023-12-26	71.4868	69.2935	73.738		2023-12-27	-0.0245898	-0.0380471	-0.0098145
2023-12-27	71.0725	68.8459	73.3227		2023-12-28	-0.0300386	-0.0430517	-0.0161436
2023-12-28	70.6271	68.4074	72.8624		2023-12-29	-0.035206	-0.0472175	-0.0223738
2023-12-29	70.1613	67.9656	72.3717		2023-12-30	-0.0397832	-0.0513308	-0.0280023
2023-12-30	69.7441	67.5256	71.8694		2023-12-31	-0.0435017	-0.0550472	-0.0323297
2023-12-31	69.3598	67.1453	71.5048		2024-01-01	-0.0465036	-0.0579739	-0.0353585
2024-01-01	69.0267	66.8245	71.1154		2024-01-02	-0.0486328	-0.0601864	-0.037264
2024-01-02	68.7792	66.5913	70.8598		2024-01-03	-0.0497257	-0.0615701	-0.0375488
2024-01-03	68.6141	66.4385	70.7176		2024-01-04	-0.0499859	-0.0623942	-0.0369575
2024-01-04	68.5592	66.35	70.7055		2024-01-05	-0.0490941	-0.0624485	-0.0356635
2024-01-05	68.5832	66.3439	70.7296		2024-01-06	-0.0474662	-0.0617679	-0.0323391
2024-01-06	68.6953	66.4206	70.8904		2024-01-07	-0.0453316	-0.0602241	-0.0296423
2024-01-07	68.8712	66.6006	71.0951		2024-01-08	-0.0429759	-0.0577121	-0.0259602
2024-01-08	69.0896	66.8025	71.4046		2024-01-09	-0.0405044	-0.0555643	-0.023358
2024-01-09	69.3441	67.0599	71.6977		2024-01-10	-0.0373798	-0.0535405	-0.0213001
2024-01-10	69.6067	67.2825	71.9544		2024-01-11	-0.0342719	-0.0509535	-0.0194502
2024-01-11	69.8483	67.5701	72.2235		2024-01-12	-0.0311356	-0.0482312	-0.0168056
2024-01-12	70.1156	67.7951	72.3858		2024-01-13	-0.0276813	-0.0448492	-0.0136111
2024-01-13	70.3847	68.0739	72.5642		2024-01-14	-0.0237165	-0.0407997	-0.00971908
2024-01-14	70.6432	68.3394	72.8271		2024-01-15	-0.019306	-0.0361797	-0.00532083
2024-01-15	70.9436	68.6589	73.1056		2024-01-16	-0.0143013	-0.0308521	-1.09992e-05
2024-01-16	71.2851	68.9801	73.3804		2024-01-17	-0.009137	-0.0254799	0.00552217
2024-01-17	71.6673	69.3602	73.724		2024-01-18	-0.00418462	-0.0199074	0.0108589
2024-01-18	72.0354	69.7873	74.0725		2024-01-19	0.000608154	-0.0136082	0.016753
2024-01-19	72.3961	70.1646	74.4417		2024-01-20	0.00483279	-0.0093394	0.0217274
2024-01-20	72.7498	70.5391	74.8099		2024-01-21	0.00796392	-0.00627937	0.0249052
2024-01-21	73.0633	70.8824	75.1439		2024-01-22	0.00984713	-0.00414573	0.0269009
2024-01-22	73.3082	71.1251	75.4		2024-01-23	0.0107724	-0.00332333	0.0285166
2024-01-23	73.4854	71.2567	75.5886		2024-01-24	0.0105279	-0.00390353	0.0283259
2024-01-24	73.5576	71.3288	75.7074		2024-01-25	0.00874035	-0.0053694	0.0259825
2024-01-25	73.5189	71.3069	75.6458		2024-01-26	0.00598321	-0.00790436	0.0221498
2024-01-26	73.3764	71.1887	75.5276		2024-01-27	0.00208238	-0.0117151	0.0173481
2024-01-27	73.1586	71.0082	75.2803		2024-01-28	-0.00215299	-0.0164257	0.0130898
2024-01-28	72.8482	70.714	74.9905		2024-01-29	-0.00713723	-0.0215225	0.00851196
2024-01-29	72.4926	70.3069	74.6239		2024-01-30	-0.0122562	-0.026778	0.00259481
2024-01-30	72.0739	69.8839	74.2336		2024-01-31	-0.0176992	-0.0319559	-0.00254044
2024-01-31	71.6388	69.4417	73.816		2024-02-01	-0.0228065	-0.0378454	-0.00759853
2024-02-01	71.174	68.9449	73.3593		2024-02-02	-0.0275322	-0.042564	-0.012501
2024-02-02	70.7294	68.4223	72.933		2024-02-03	-0.0317572	-0.0472663	-0.0168465
2024-02-03	70.3251	67.9555	72.4932		2024-02-04	-0.0354377	-0.051615	-0.0206465
2024-02-04	69.9692	67.5819	72.1303		2024-02-05	-0.0385578	-0.0547108	-0.0238145
2024-02-05	69.6671	67.2627	71.827		2024-02-06	-0.0409374	-0.057019	-0.0261979
2024-02-06	69.4284	66.9705	71.6324		2024-02-07	-0.0428541	-0.0590949	-0.0273432
2024-02-07	69.2185	66.7727	71.483		2024-02-08	-0.0441316	-0.0607697	-0.0282494
2024-02-08	69.0691	66.6774	71.4016		2024-02-09	-0.0449618	-0.0612975	-0.0284991
2024-02-09	68.9791	66.5801	71.3875		2024-02-10	-0.0453804	-0.0615627	-0.0289281
2024-02-10	68.9444	66.5353	71.4301		2024-02-11	-0.0455678	-0.061859	-0.028898
2024-02-11	68.9486	66.5416	71.4563		2024-02-12	-0.0457245	-0.0622431	-0.0287428
2024-02-12	68.9642	66.5763	71.5221		2024-02-13	-0.0456401	-0.0622224	-0.0279926
2024-02-13	69.0013	66.5685	71.4717		2024-02-14	-0.0455852	-0.0627579	-0.0281681
2024-02-14	69.0262	66.57	71.425		2024-02-15	-0.0454875	-0.0629605	-0.0279956
2024-02-15	69.0378	66.5756	71.3765		2024-02-16	-0.045498	-0.0627472	-0.0276827
2024-02-16	69.068	66.5527	71.3901		2024-02-17	-0.0446988	-0.0629163	-0.0267723
2024-02-17	69.1092	66.5454	71.4387		2024-02-18	-0.0439976	-0.0625841	-0.0258755
2024-02-18	69.1553	66.5551	71.46		2024-02-19	-0.0425205	-0.061722	-0.0234962
2024-02-19	69.2288	66.5954	71.6025		2024-02-20	-0.0406542	-0.0605638	-0.0211272
2024-02-20	69.3325	66.6764	71.7429		2024-02-21	-0.0380424	-0.0587894	-0.018811
2024-02-21	69.4655	66.8494	71.8891		2024-02-22	-0.0351697	-0.0569079	-0.0151638
2024-02-22	69.6733	67.0843	72.0723		2024-02-23	-0.031771	-0.0536451	-0.0114146
2024-02-23	69.8931	67.2518	72.322		2024-02-24	-0.0282759	-0.0505878	-0.00707246
2024-02-24	70.1755	67.469	72.6137		2024-02-25	-0.0241434	-0.0467891	-0.00198256
2024-02-25	70.4689	67.7672	72.97		2024-02-26	-0.0195343	-0.0430412	0.00411463
2024-02-26	70.806	68.136	73.3972		2024-02-27	-0.0151105	-0.0406269	0.0116398
2024-02-27	71.1546	68.5258	73.8412		2024-02-28	-0.0106178	-0.0383954	0.0192277
2024-02-28	71.5188	68.754	74.3163		2024-02-29	-0.00596653	-0.0374599	0.0283778
2024-02-29	71.8905	68.9509	74.7848		2024-03-01	-0.00215376	-0.0378406	0.0380212
2024-03-01	72.2418	69.042	75.3831		2024-03-02	0.00132664	-0.0387705	0.0475448
2024-03-02	72.5165	69.0213	75.8629		2024-03-03	0.00413371	-0.0402594	0.0577294
2024-03-03	72.7861	68.9765	76.3644		2024-03-04	0.00691212	-0.0428584	0.0663563
2024-03-04	72.953	68.845	76.9205		2024-03-05	0.00896776	-0.0453675	0.0747907
2024-03-05	73.1298	68.7368	77.4679		2024-03-06	0.0108636	-0.0477103	0.082085
2024-03-06	73.2466	68.5613	77.9667		2024-03-07	0.0122399	-0.0523063	0.0919264
2024-03-07	73.3358	68.3114	78.3519

## Sheet: Fig9
date	age_group	median	lower95	upper95
2023-11-14	65 to 74 years	76.6981	72.5853	80.6263
2023-11-15	65 to 74 years	76.6957	72.956	80.3746
2023-11-16	65 to 74 years	76.7001	73.3159	80.0777
2023-11-17	65 to 74 years	76.701	73.6936	79.7745
2023-11-18	65 to 74 years	76.7063	73.9506	79.5119
2023-11-19	65 to 74 years	76.6979	74.2415	79.3285
2023-11-20	65 to 74 years	76.6841	74.4041	79.0838
2023-11-21	65 to 74 years	76.6538	74.4687	78.9236
2023-11-22	65 to 74 years	76.6297	74.5378	78.7716
2023-11-23	65 to 74 years	76.6131	74.5523	78.6842
2023-11-24	65 to 74 years	76.6138	74.5274	78.6259
2023-11-25	65 to 74 years	76.6122	74.5445	78.6042
2023-11-26	65 to 74 years	76.6369	74.5804	78.6131
2023-11-27	65 to 74 years	76.7176	74.654	78.7073
2023-11-28	65 to 74 years	76.8627	74.8275	78.8785
2023-11-29	65 to 74 years	77.064	75.1069	79.0873
2023-11-30	65 to 74 years	77.3491	75.4289	79.3719
2023-12-01	65 to 74 years	77.7041	75.8185	79.684
2023-12-02	65 to 74 years	78.0685	76.2445	80.0223
2023-12-03	65 to 74 years	78.4611	76.6859	80.3802
2023-12-04	65 to 74 years	78.8341	77.0687	80.7571
2023-12-05	65 to 74 years	79.1646	77.4266	81.0864
2023-12-06	65 to 74 years	79.4442	77.7211	81.3695
2023-12-07	65 to 74 years	79.6603	77.914	81.5792
2023-12-08	65 to 74 years	79.7986	78.0501	81.6924
2023-12-09	65 to 74 years	79.8351	78.1073	81.758
2023-12-10	65 to 74 years	79.8077	78.0845	81.7051
2023-12-11	65 to 74 years	79.6835	77.9524	81.578
2023-12-12	65 to 74 years	79.5027	77.7533	81.3885
2023-12-13	65 to 74 years	79.2617	77.4815	81.1478
2023-12-14	65 to 74 years	78.9968	77.2005	80.8029
2023-12-15	65 to 74 years	78.6833	76.847	80.4611
2023-12-16	65 to 74 years	78.3501	76.49	80.1725
2023-12-17	65 to 74 years	78.0124	76.1448	79.8743
2023-12-18	65 to 74 years	77.6542	75.7782	79.5168
2023-12-19	65 to 74 years	77.2819	75.3884	79.1659
2023-12-20	65 to 74 years	76.9394	75.0353	78.8064
2023-12-21	65 to 74 years	76.5805	74.6601	78.5029
2023-12-22	65 to 74 years	76.2178	74.2674	78.2044
2023-12-23	65 to 74 years	75.8751	73.91	77.8477
2023-12-24	65 to 74 years	75.5234	73.5427	77.5465
2023-12-25	65 to 74 years	75.1621	73.1658	77.1892
2023-12-26	65 to 74 years	74.7889	72.7606	76.8427
2023-12-27	65 to 74 years	74.386	72.3504	76.4501
2023-12-28	65 to 74 years	74.0087	71.9157	76.0378
2023-12-29	65 to 74 years	73.6058	71.5013	75.6258
2023-12-30	65 to 74 years	73.2207	71.1552	75.2237
2023-12-31	65 to 74 years	72.8607	70.8616	74.8288
2024-01-01	65 to 74 years	72.5508	70.5651	74.5412
2024-01-02	65 to 74 years	72.3176	70.334	74.2872
2024-01-03	65 to 74 years	72.1634	70.1378	74.1479
2024-01-04	65 to 74 years	72.088	70.0531	74.0463
2024-01-05	65 to 74 years	72.1043	70.0589	74.069
2024-01-06	65 to 74 years	72.1889	70.1243	74.1907
2024-01-07	65 to 74 years	72.3364	70.2754	74.404
2024-01-08	65 to 74 years	72.5333	70.4592	74.6515
2024-01-09	65 to 74 years	72.7471	70.655	74.9642
2024-01-10	65 to 74 years	72.9541	70.9107	75.2421
2024-01-11	65 to 74 years	73.1948	71.1372	75.4426
2024-01-12	65 to 74 years	73.4352	71.3102	75.6416
2024-01-13	65 to 74 years	73.6518	71.5197	75.8186
2024-01-14	65 to 74 years	73.8889	71.748	76.017
2024-01-15	65 to 74 years	74.1477	72.0325	76.2512
2024-01-16	65 to 74 years	74.4564	72.3061	76.5403
2024-01-17	65 to 74 years	74.7685	72.6997	76.8083
2024-01-18	65 to 74 years	75.1026	73.0752	77.1237
2024-01-19	65 to 74 years	75.4475	73.4384	77.4468
2024-01-20	65 to 74 years	75.7806	73.8004	77.7572
2024-01-21	65 to 74 years	76.0597	74.1696	78.039
2024-01-22	65 to 74 years	76.2774	74.4104	78.2619
2024-01-23	65 to 74 years	76.4347	74.5723	78.4474
2024-01-24	65 to 74 years	76.5044	74.6308	78.4906
2024-01-25	65 to 74 years	76.4813	74.592	78.4605
2024-01-26	65 to 74 years	76.3726	74.4824	78.3415
2024-01-27	65 to 74 years	76.193	74.2862	78.1432
2024-01-28	65 to 74 years	75.9466	74.0676	77.8879
2024-01-29	65 to 74 years	75.6448	73.6993	77.6078
2024-01-30	65 to 74 years	75.2959	73.3177	77.3268
2024-01-31	65 to 74 years	74.9289	72.9109	76.9572
2024-02-01	65 to 74 years	74.5259	72.482	76.567
2024-02-02	65 to 74 years	74.1424	72.0394	76.2128
2024-02-03	65 to 74 years	73.7782	71.5929	75.8455
2024-02-04	65 to 74 years	73.447	71.2335	75.5084
2024-02-05	65 to 74 years	73.1573	70.9095	75.2176
2024-02-06	65 to 74 years	72.9218	70.6981	75.0162
2024-02-07	65 to 74 years	72.7631	70.5328	74.8257
2024-02-08	65 to 74 years	72.6425	70.4141	74.7286
2024-02-09	65 to 74 years	72.5677	70.3269	74.6545
2024-02-10	65 to 74 years	72.53	70.2992	74.6603
2024-02-11	65 to 74 years	72.5271	70.3423	74.6863
2024-02-12	65 to 74 years	72.5391	70.3293	74.7065
2024-02-13	65 to 74 years	72.5478	70.3172	74.7125
2024-02-14	65 to 74 years	72.5494	70.3141	74.7338
2024-02-15	65 to 74 years	72.5682	70.2923	74.7737
2024-02-16	65 to 74 years	72.5959	70.2955	74.8187
2024-02-17	65 to 74 years	72.6175	70.3153	74.8931
2024-02-18	65 to 74 years	72.6495	70.4191	74.9316
2024-02-19	65 to 74 years	72.7021	70.4859	75.0608
2024-02-20	65 to 74 years	72.8032	70.5847	75.1097
2024-02-21	65 to 74 years	72.9262	70.6281	75.2221
2024-02-22	65 to 74 years	73.084	70.7641	75.3801
2024-02-23	65 to 74 years	73.2897	70.9099	75.5904
2024-02-24	65 to 74 years	73.5463	71.1269	75.8003
2024-02-25	65 to 74 years	73.7984	71.3912	76.0985
2024-02-26	65 to 74 years	74.0864	71.6434	76.4025
2024-02-27	65 to 74 years	74.3969	71.9384	76.7758
2024-02-28	65 to 74 years	74.6957	72.2024	77.146
2024-02-29	65 to 74 years	75.0043	72.3813	77.6239
2024-03-01	65 to 74 years	75.3054	72.5953	78.0985
2024-03-02	65 to 74 years	75.6052	72.6211	78.5214
2024-03-03	65 to 74 years	75.8532	72.5737	78.9957
2024-03-04	65 to 74 years	76.0289	72.4597	79.534
2024-03-05	65 to 74 years	76.1758	72.3763	80.0202
2024-03-06	65 to 74 years	76.2949	72.1372	80.4577
2024-03-07	65 to 74 years	76.3889	71.9397	80.7884
2023-11-14	75 years and over	80.5273	76.1536	84.3003
2023-11-15	75 years and over	80.5452	76.5133	84.171
2023-11-16	75 years and over	80.5484	76.8444	83.9989
2023-11-17	75 years and over	80.5537	77.1724	83.7842
2023-11-18	75 years and over	80.5635	77.4088	83.5577
2023-11-19	75 years and over	80.5713	77.6753	83.4222
2023-11-20	75 years and over	80.5607	77.7885	83.1845
2023-11-21	75 years and over	80.548	77.9295	83.018
2023-11-22	75 years and over	80.5252	78.0123	82.9169
2023-11-23	75 years and over	80.5033	78.0189	82.7948
2023-11-24	75 years and over	80.5038	78.0622	82.731
2023-11-25	75 years and over	80.4933	78.1168	82.7335
2023-11-26	75 years and over	80.5256	78.0958	82.7344
2023-11-27	75 years and over	80.5719	78.1842	82.771
2023-11-28	75 years and over	80.6692	78.3084	82.8854
2023-11-29	75 years and over	80.8478	78.5054	83.027
2023-11-30	75 years and over	81.0769	78.7442	83.2639
2023-12-01	75 years and over	81.3524	79.0038	83.4962
2023-12-02	75 years and over	81.6582	79.3709	83.8081
2023-12-03	75 years and over	82.0083	79.7541	84.1189
2023-12-04	75 years and over	82.3405	80.1154	84.4352
2023-12-05	75 years and over	82.6404	80.4666	84.7335
2023-12-06	75 years and over	82.9085	80.7533	84.9643
2023-12-07	75 years and over	83.131	81	85.155
2023-12-08	75 years and over	83.2948	81.1654	85.3238
2023-12-09	75 years and over	83.3852	81.2367	85.4282
2023-12-10	75 years and over	83.3976	81.2525	85.4092
2023-12-11	75 years and over	83.3481	81.207	85.3511
2023-12-12	75 years and over	83.2215	81.0619	85.2393
2023-12-13	75 years and over	83.0402	80.8793	85.0688
2023-12-14	75 years and over	82.8268	80.6361	84.8534
2023-12-15	75 years and over	82.5519	80.3715	84.6072
2023-12-16	75 years and over	82.2646	80.0667	84.3393
2023-12-17	75 years and over	81.9562	79.7546	84.0393
2023-12-18	75 years and over	81.6345	79.4223	83.7424
2023-12-19	75 years and over	81.323	79.1024	83.4512
2023-12-20	75 years and over	80.9985	78.7621	83.1536
2023-12-21	75 years and over	80.6627	78.3896	82.8442
2023-12-22	75 years and over	80.3261	78.0055	82.5638
2023-12-23	75 years and over	79.9993	77.6338	82.3144
2023-12-24	75 years and over	79.6791	77.2787	81.9847
2023-12-25	75 years and over	79.3525	76.8647	81.6786
2023-12-26	75 years and over	78.9915	76.4863	81.3721
2023-12-27	75 years and over	78.6354	76.1085	81.034
2023-12-28	75 years and over	78.2514	75.752	80.6585
2023-12-29	75 years and over	77.8799	75.3461	80.3038
2023-12-30	75 years and over	77.4992	74.9638	79.9262
2023-12-31	75 years and over	77.1391	74.6225	79.5741
2024-01-01	75 years and over	76.8332	74.2945	79.2695
2024-01-02	75 years and over	76.5523	74.0746	78.9903
2024-01-03	75 years and over	76.3719	73.9128	78.7567
2024-01-04	75 years and over	76.2282	73.7755	78.6485
2024-01-05	75 years and over	76.187	73.7091	78.6445
2024-01-06	75 years and over	76.2163	73.7103	78.6838
2024-01-07	75 years and over	76.3076	73.7282	78.7762
2024-01-08	75 years and over	76.4551	73.8886	78.9824
2024-01-09	75 years and over	76.6337	74.0232	79.1457
2024-01-10	75 years and over	76.8379	74.2821	79.3489
2024-01-11	75 years and over	77.054	74.475	79.5494
2024-01-12	75 years and over	77.2733	74.6536	79.7363
2024-01-13	75 years and over	77.4821	74.86	79.9522
2024-01-14	75 years and over	77.7144	75.0698	80.1408
2024-01-15	75 years and over	77.9595	75.3371	80.3849
2024-01-16	75 years and over	78.2235	75.5681	80.6172
2024-01-17	75 years and over	78.4866	75.8983	80.8738
2024-01-18	75 years and over	78.796	76.223	81.1462
2024-01-19	75 years and over	79.1079	76.629	81.4
2024-01-20	75 years and over	79.393	76.9506	81.7056
2024-01-21	75 years and over	79.6608	77.2538	81.9677
2024-01-22	75 years and over	79.8905	77.4885	82.1605
2024-01-23	75 years and over	80.0739	77.6951	82.3084
2024-01-24	75 years and over	80.1967	77.8452	82.3983
2024-01-25	75 years and over	80.2359	77.9013	82.4272
2024-01-26	75 years and over	80.1809	77.8745	82.3741
2024-01-27	75 years and over	80.0486	77.7804	82.2703
2024-01-28	75 years and over	79.8572	77.5926	82.1363
2024-01-29	75 years and over	79.6194	77.3386	81.9396
2024-01-30	75 years and over	79.3259	77.0019	81.6684
2024-01-31	75 years and over	78.9874	76.6491	81.3853
2024-02-01	75 years and over	78.6281	76.2616	81.0825
2024-02-02	75 years and over	78.283	75.8156	80.7456
2024-02-03	75 years and over	77.9221	75.3988	80.3867
2024-02-04	75 years and over	77.5933	74.9841	80.0615
2024-02-05	75 years and over	77.3079	74.6169	79.7986
2024-02-06	75 years and over	77.0561	74.3612	79.5572
2024-02-07	75 years and over	76.8398	74.0863	79.3205
2024-02-08	75 years and over	76.6728	73.9195	79.2141
2024-02-09	75 years and over	76.5505	73.852	79.1438
2024-02-10	75 years and over	76.4952	73.7566	79.0842
2024-02-11	75 years and over	76.4653	73.7427	79.0828
2024-02-12	75 years and over	76.4484	73.703	79.0007
2024-02-13	75 years and over	76.4709	73.7262	78.9968
2024-02-14	75 years and over	76.4829	73.768	79.0011
2024-02-15	75 years and over	76.4808	73.7607	79.0226
2024-02-16	75 years and over	76.4875	73.7808	79.0693
2024-02-17	75 years and over	76.516	73.8053	79.1049
2024-02-18	75 years and over	76.5405	73.8403	79.1466
2024-02-19	75 years and over	76.5809	73.8871	79.2052
2024-02-20	75 years and over	76.6557	73.9513	79.2719
2024-02-21	75 years and over	76.7551	74.0833	79.3908
2024-02-22	75 years and over	76.8897	74.1838	79.5072
2024-02-23	75 years and over	77.07	74.2912	79.699
2024-02-24	75 years and over	77.2714	74.4295	79.9006
2024-02-25	75 years and over	77.5015	74.6527	80.1024
2024-02-26	75 years and over	77.7814	74.9189	80.3694
2024-02-27	75 years and over	78.0491	75.1852	80.6517
2024-02-28	75 years and over	78.3455	75.4286	80.9759
2024-02-29	75 years and over	78.6285	75.6451	81.3239
2024-03-01	75 years and over	78.899	75.8026	81.7286
2024-03-02	75 years and over	79.1686	75.948	82.0995
2024-03-03	75 years and over	79.4215	76.0945	82.5316
2024-03-04	75 years and over	79.598	76.0586	82.9186
2024-03-05	75 years and over	79.7766	76.0598	83.2696
2024-03-06	75 years and over	79.918	75.9481	83.6886
2024-03-07	75 years and over	80.0364	75.7992	84.0555
2023-11-14	55 to 64 years	75.6902	71.2867	79.9509
2023-11-15	55 to 64 years	75.7216	71.7327	79.6838
2023-11-16	55 to 64 years	75.7024	72.1452	79.3599
2023-11-17	55 to 64 years	75.727	72.5382	79.0537
2023-11-18	55 to 64 years	75.7369	72.8245	78.7331
2023-11-19	55 to 64 years	75.7212	73.0234	78.4718
2023-11-20	55 to 64 years	75.687	73.231	78.2437
2023-11-21	55 to 64 years	75.6672	73.4289	78.0965
2023-11-22	55 to 64 years	75.6445	73.5158	77.949
2023-11-23	55 to 64 years	75.6151	73.5289	77.8251
2023-11-24	55 to 64 years	75.5964	73.5182	77.7477
2023-11-25	55 to 64 years	75.5921	73.4895	77.7175
2023-11-26	55 to 64 years	75.6357	73.5221	77.7367
2023-11-27	55 to 64 years	75.7249	73.5709	77.7959
2023-11-28	55 to 64 years	75.8883	73.7179	77.9169
2023-11-29	55 to 64 years	76.1076	73.9905	78.0955
2023-11-30	55 to 64 years	76.4113	74.3617	78.3359
2023-12-01	55 to 64 years	76.7842	74.7879	78.6553
2023-12-02	55 to 64 years	77.1873	75.2273	79.0418
2023-12-03	55 to 64 years	77.6014	75.6749	79.4319
2023-12-04	55 to 64 years	77.9819	76.0963	79.8428
2023-12-05	55 to 64 years	78.326	76.4419	80.2215
2023-12-06	55 to 64 years	78.6252	76.7159	80.4958
2023-12-07	55 to 64 years	78.8348	76.9794	80.7086
2023-12-08	55 to 64 years	78.9819	77.1126	80.8146
2023-12-09	55 to 64 years	79.0415	77.192	80.8864
2023-12-10	55 to 64 years	78.9988	77.1951	80.8272
2023-12-11	55 to 64 years	78.8732	77.0934	80.7061
2023-12-12	55 to 64 years	78.6842	76.8581	80.4981
2023-12-13	55 to 64 years	78.4138	76.5868	80.202
2023-12-14	55 to 64 years	78.1002	76.2761	79.9176
2023-12-15	55 to 64 years	77.7651	75.9088	79.5783
2023-12-16	55 to 64 years	77.3971	75.5364	79.2055
2023-12-17	55 to 64 years	77.0483	75.1665	78.8542
2023-12-18	55 to 64 years	76.6562	74.7664	78.4634
2023-12-19	55 to 64 years	76.2643	74.3848	78.0971
2023-12-20	55 to 64 years	75.8885	73.9876	77.7536
2023-12-21	55 to 64 years	75.5191	73.5787	77.3943
2023-12-22	55 to 64 years	75.1309	73.1545	77.0658
2023-12-23	55 to 64 years	74.7674	72.831	76.7305
2023-12-24	55 to 64 years	74.3924	72.3857	76.3769
2023-12-25	55 to 64 years	74	71.9156	76.0647
2023-12-26	55 to 64 years	73.5899	71.4572	75.6853
2023-12-27	55 to 64 years	73.1678	71.0518	75.2739
2023-12-28	55 to 64 years	72.7197	70.6257	74.8624
2023-12-29	55 to 64 years	72.2865	70.1527	74.4137
2023-12-30	55 to 64 years	71.8681	69.7424	73.9906
2023-12-31	55 to 64 years	71.4871	69.3347	73.6205
2024-01-01	55 to 64 years	71.1716	69.024	73.2542
2024-01-02	55 to 64 years	70.8996	68.7919	72.9944
2024-01-03	55 to 64 years	70.7162	68.5732	72.8083
2024-01-04	55 to 64 years	70.6278	68.4118	72.691
2024-01-05	55 to 64 years	70.6295	68.4077	72.7214
2024-01-06	55 to 64 years	70.7261	68.5101	72.8453
2024-01-07	55 to 64 years	70.8815	68.6925	73.0194
2024-01-08	55 to 64 years	71.102	68.8706	73.2812
2024-01-09	55 to 64 years	71.3417	69.1038	73.506
2024-01-10	55 to 64 years	71.5747	69.338	73.7479
2024-01-11	55 to 64 years	71.8233	69.5564	73.9634
2024-01-12	55 to 64 years	72.0806	69.8335	74.1555
2024-01-13	55 to 64 years	72.3231	70.0546	74.4054
2024-01-14	55 to 64 years	72.5804	70.3458	74.6552
2024-01-15	55 to 64 years	72.8674	70.6151	74.9442
2024-01-16	55 to 64 years	73.1578	70.9304	75.2401
2024-01-17	55 to 64 years	73.5144	71.3108	75.5563
2024-01-18	55 to 64 years	73.8699	71.6976	75.9156
2024-01-19	55 to 64 years	74.2386	72.1674	76.232
2024-01-20	55 to 64 years	74.5618	72.5251	76.5894
2024-01-21	55 to 64 years	74.8756	72.859	76.8825
2024-01-22	55 to 64 years	75.1283	73.0727	77.1267
2024-01-23	55 to 64 years	75.2942	73.2376	77.2902
2024-01-24	55 to 64 years	75.3828	73.3445	77.387
2024-01-25	55 to 64 years	75.3941	73.3344	77.3591
2024-01-26	55 to 64 years	75.2846	73.2189	77.2331
2024-01-27	55 to 64 years	75.0816	72.9839	77.0223
2024-01-28	55 to 64 years	74.8095	72.706	76.7683
2024-01-29	55 to 64 years	74.4682	72.3781	76.4037
2024-01-30	55 to 64 years	74.079	71.9934	75.9901
2024-01-31	55 to 64 years	73.6628	71.5989	75.5968
2024-02-01	55 to 64 years	73.2343	71.1307	75.1891
2024-02-02	55 to 64 years	72.8114	70.6979	74.8179
2024-02-03	55 to 64 years	72.4077	70.2557	74.4281
2024-02-04	55 to 64 years	72.0472	69.8663	74.1255
2024-02-05	55 to 64 years	71.7275	69.4887	73.828
2024-02-06	55 to 64 years	71.4759	69.1788	73.6072
2024-02-07	55 to 64 years	71.2803	68.9325	73.4418
2024-02-08	55 to 64 years	71.1245	68.7684	73.3392
2024-02-09	55 to 64 years	71.0477	68.6467	73.2355
2024-02-10	55 to 64 years	71.0103	68.5766	73.2139
2024-02-11	55 to 64 years	70.9882	68.5756	73.2166
2024-02-12	55 to 64 years	70.9976	68.5568	73.2604
2024-02-13	55 to 64 years	71.0132	68.5606	73.2938
2024-02-14	55 to 64 years	71.0436	68.577	73.3157
2024-02-15	55 to 64 years	71.0716	68.5855	73.3154
2024-02-16	55 to 64 years	71.084	68.6211	73.3447
2024-02-17	55 to 64 years	71.1037	68.6707	73.4118
2024-02-18	55 to 64 years	71.1386	68.6521	73.4303
2024-02-19	55 to 64 years	71.2061	68.6997	73.4777
2024-02-20	55 to 64 years	71.321	68.8333	73.5808
2024-02-21	55 to 64 years	71.4722	68.9262	73.6968
2024-02-22	55 to 64 years	71.6485	69.0735	73.823
2024-02-23	55 to 64 years	71.8748	69.2388	74.0688
2024-02-24	55 to 64 years	72.1058	69.5523	74.3829
2024-02-25	55 to 64 years	72.4119	69.8735	74.6803
2024-02-26	55 to 64 years	72.7222	70.2124	75.0453
2024-02-27	55 to 64 years	73.0425	70.5172	75.4557
2024-02-28	55 to 64 years	73.3878	70.7165	75.8955
2024-02-29	55 to 64 years	73.733	70.9542	76.455
2024-03-01	55 to 64 years	74.0369	71.0432	76.92
2024-03-02	55 to 64 years	74.3378	71.0538	77.4862
2024-03-03	55 to 64 years	74.5916	71.0939	78.0612
2024-03-04	55 to 64 years	74.8021	71.0133	78.5332
2024-03-05	55 to 64 years	74.979	70.8747	79.0244
2024-03-06	55 to 64 years	75.1316	70.6503	79.4904
2024-03-07	55 to 64 years	75.2276	70.4378	79.9396
2023-11-14	45 to 54 years	73.9955	68.964	78.7033
2023-11-15	45 to 54 years	74.0131	69.3363	78.4364
2023-11-16	45 to 54 years	74.0392	69.717	78.0936
2023-11-17	45 to 54 years	74.0534	70.1273	77.7139
2023-11-18	45 to 54 years	74.076	70.4453	77.4056
2023-11-19	45 to 54 years	74.0628	70.7443	77.1224
2023-11-20	45 to 54 years	74.0334	71.0141	76.9558
2023-11-21	45 to 54 years	73.9978	71.1677	76.7304
2023-11-22	45 to 54 years	73.957	71.2883	76.5953
2023-11-23	45 to 54 years	73.9075	71.3898	76.5196
2023-11-24	45 to 54 years	73.8904	71.3774	76.4355
2023-11-25	45 to 54 years	73.9009	71.3671	76.3512
2023-11-26	45 to 54 years	73.9492	71.3829	76.3708
2023-11-27	45 to 54 years	74.0521	71.5178	76.4333
2023-11-28	45 to 54 years	74.2415	71.6861	76.5894
2023-11-29	45 to 54 years	74.4997	71.9516	76.8031
2023-11-30	45 to 54 years	74.8182	72.3765	77.1599
2023-12-01	45 to 54 years	75.2329	72.8482	77.5015
2023-12-02	45 to 54 years	75.6702	73.3274	77.932
2023-12-03	45 to 54 years	76.1191	73.8152	78.3429
2023-12-04	45 to 54 years	76.5561	74.2843	78.7905
2023-12-05	45 to 54 years	76.9508	74.7142	79.1616
2023-12-06	45 to 54 years	77.2769	75.0465	79.4763
2023-12-07	45 to 54 years	77.515	75.3017	79.7053
2023-12-08	45 to 54 years	77.6574	75.4617	79.8423
2023-12-09	45 to 54 years	77.6873	75.4664	79.8797
2023-12-10	45 to 54 years	77.6549	75.4315	79.8051
2023-12-11	45 to 54 years	77.5068	75.3166	79.6844
2023-12-12	45 to 54 years	77.2703	75.1486	79.4269
2023-12-13	45 to 54 years	76.9923	74.8535	79.162
2023-12-14	45 to 54 years	76.6668	74.4504	78.7945
2023-12-15	45 to 54 years	76.2917	74.0471	78.4345
2023-12-16	45 to 54 years	75.8849	73.6668	78.0322
2023-12-17	45 to 54 years	75.4712	73.2297	77.6563
2023-12-18	45 to 54 years	75.0444	72.8031	77.2806
2023-12-19	45 to 54 years	74.6226	72.342	76.8718
2023-12-20	45 to 54 years	74.218	71.9214	76.4858
2023-12-21	45 to 54 years	73.7982	71.4879	76.114
2023-12-22	45 to 54 years	73.3784	71.0226	75.7472
2023-12-23	45 to 54 years	72.9569	70.5963	75.3843
2023-12-24	45 to 54 years	72.5534	70.1453	74.9994
2023-12-25	45 to 54 years	72.1103	69.6643	74.5839
2023-12-26	45 to 54 years	71.6684	69.1842	74.2361
2023-12-27	45 to 54 years	71.2186	68.6778	73.8061
2023-12-28	45 to 54 years	70.733	68.1611	73.3176
2023-12-29	45 to 54 years	70.2669	67.6268	72.865
2023-12-30	45 to 54 years	69.8088	67.1079	72.374
2023-12-31	45 to 54 years	69.3705	66.6596	71.9633
2024-01-01	45 to 54 years	68.9888	66.3135	71.5688
2024-01-02	45 to 54 years	68.715	66.0284	71.2788
2024-01-03	45 to 54 years	68.5103	65.8538	71.0942
2024-01-04	45 to 54 years	68.423	65.7426	70.9841
2024-01-05	45 to 54 years	68.4324	65.696	71.0183
2024-01-06	45 to 54 years	68.5374	65.7417	71.1947
2024-01-07	45 to 54 years	68.7274	65.845	71.3883
2024-01-08	45 to 54 years	68.9834	66.1137	71.6808
2024-01-09	45 to 54 years	69.2716	66.3846	72.0211
2024-01-10	45 to 54 years	69.5398	66.69	72.3836
2024-01-11	45 to 54 years	69.8098	66.949	72.612
2024-01-12	45 to 54 years	70.107	67.2415	72.843
2024-01-13	45 to 54 years	70.3923	67.5097	73.0927
2024-01-14	45 to 54 years	70.6796	67.8355	73.3131
2024-01-15	45 to 54 years	70.9816	68.2174	73.6093
2024-01-16	45 to 54 years	71.323	68.6533	73.9006
2024-01-17	45 to 54 years	71.711	69.128	74.2563
2024-01-18	45 to 54 years	72.1271	69.5804	74.6384
2024-01-19	45 to 54 years	72.551	70.049	75.0273
2024-01-20	45 to 54 years	72.9384	70.4894	75.3686
2024-01-21	45 to 54 years	73.2857	70.8517	75.7427
2024-01-22	45 to 54 years	73.5523	71.1598	76.0373
2024-01-23	45 to 54 years	73.7337	71.2829	76.2261
2024-01-24	45 to 54 years	73.8256	71.3424	76.3576
2024-01-25	45 to 54 years	73.8059	71.2912	76.3001
2024-01-26	45 to 54 years	73.6807	71.1394	76.187
2024-01-27	45 to 54 years	73.4668	70.9104	75.9116
2024-01-28	45 to 54 years	73.1544	70.6031	75.5858
2024-01-29	45 to 54 years	72.7658	70.2356	75.2464
2024-01-30	45 to 54 years	72.328	69.7707	74.8614
2024-01-31	45 to 54 years	71.8593	69.3194	74.4189
2024-02-01	45 to 54 years	71.3874	68.8406	73.9542
2024-02-02	45 to 54 years	70.9211	68.2901	73.5119
2024-02-03	45 to 54 years	70.4745	67.8251	73.0999
2024-02-04	45 to 54 years	70.0738	67.3379	72.6965
2024-02-05	45 to 54 years	69.7165	66.8817	72.3866
2024-02-06	45 to 54 years	69.4411	66.626	72.0841
2024-02-07	45 to 54 years	69.2096	66.3574	71.8963
2024-02-08	45 to 54 years	69.0404	66.1576	71.7798
2024-02-09	45 to 54 years	68.9656	66.0013	71.7383
2024-02-10	45 to 54 years	68.9378	66.0045	71.7624
2024-02-11	45 to 54 years	68.9483	65.9611	71.7626
2024-02-12	45 to 54 years	68.9375	65.9985	71.7508
2024-02-13	45 to 54 years	68.943	66.037	71.7947
2024-02-14	45 to 54 years	68.9729	66.0697	71.8565
2024-02-15	45 to 54 years	68.9994	66.0782	71.8824
2024-02-16	45 to 54 years	69.0215	66.0956	71.9051
2024-02-17	45 to 54 years	69.055	66.1215	71.9844
2024-02-18	45 to 54 years	69.1049	66.153	72.0302
2024-02-19	45 to 54 years	69.1722	66.2445	72.0932
2024-02-20	45 to 54 years	69.2939	66.2776	72.2327
2024-02-21	45 to 54 years	69.4449	66.3791	72.4106
2024-02-22	45 to 54 years	69.6509	66.5742	72.5869
2024-02-23	45 to 54 years	69.9117	66.8111	72.8378
2024-02-24	45 to 54 years	70.2053	67.1125	73.1451
2024-02-25	45 to 54 years	70.5693	67.4749	73.4492
2024-02-26	45 to 54 years	70.9128	67.8173	73.8505
2024-02-27	45 to 54 years	71.2987	68.1722	74.2707
2024-02-28	45 to 54 years	71.6963	68.4827	74.7893
2024-02-29	45 to 54 years	72.0658	68.6961	75.2565
2024-03-01	45 to 54 years	72.4114	68.869	75.7634
2024-03-02	45 to 54 years	72.7321	68.8666	76.282
2024-03-03	45 to 54 years	73.0188	68.9007	76.8555
2024-03-04	45 to 54 years	73.2436	68.7941	77.426
2024-03-05	45 to 54 years	73.4309	68.6791	77.9385
2024-03-06	45 to 54 years	73.557	68.4275	78.3725
2024-03-07	45 to 54 years	73.7177	68.1585	78.8934
2023-11-14	35 to 44 years	75.9143	70.8684	80.3688
2023-11-15	35 to 44 years	75.9397	71.2177	80.2216
2023-11-16	35 to 44 years	75.9485	71.5729	79.9306
2023-11-17	35 to 44 years	75.9719	71.9356	79.6486
2023-11-18	35 to 44 years	75.9381	72.2054	79.3861
2023-11-19	35 to 44 years	75.8989	72.4918	79.1189
2023-11-20	35 to 44 years	75.8878	72.6986	78.9491
2023-11-21	35 to 44 years	75.8728	72.8121	78.7992
2023-11-22	35 to 44 years	75.8085	72.8861	78.7621
2023-11-23	35 to 44 years	75.7664	72.8129	78.7368
2023-11-24	35 to 44 years	75.7631	72.7879	78.6949
2023-11-25	35 to 44 years	75.7645	72.8051	78.6662
2023-11-26	35 to 44 years	75.829	72.867	78.6673
2023-11-27	35 to 44 years	75.9181	72.9643	78.699
2023-11-28	35 to 44 years	76.0489	73.1301	78.8504
2023-11-29	35 to 44 years	76.283	73.3765	79.0547
2023-11-30	35 to 44 years	76.5916	73.7255	79.2828
2023-12-01	35 to 44 years	76.9664	74.0926	79.5983
2023-12-02	35 to 44 years	77.3742	74.5557	79.9144
2023-12-03	35 to 44 years	77.7752	75.0446	80.3143
2023-12-04	35 to 44 years	78.1744	75.5018	80.6783
2023-12-05	35 to 44 years	78.5429	75.9179	81.0288
2023-12-06	35 to 44 years	78.8348	76.2238	81.3019
2023-12-07	35 to 44 years	79.0524	76.481	81.4757
2023-12-08	35 to 44 years	79.1827	76.671	81.5966
2023-12-09	35 to 44 years	79.2125	76.7687	81.6753
2023-12-10	35 to 44 years	79.1769	76.723	81.5999
2023-12-11	35 to 44 years	79.059	76.5736	81.4815
2023-12-12	35 to 44 years	78.8723	76.3456	81.3063
2023-12-13	35 to 44 years	78.6225	76.065	81.0474
2023-12-14	35 to 44 years	78.3232	75.757	80.7296
2023-12-15	35 to 44 years	77.9903	75.3347	80.454
2023-12-16	35 to 44 years	77.641	74.942	80.1527
2023-12-17	35 to 44 years	77.266	74.5295	79.8075
2023-12-18	35 to 44 years	76.8706	74.1036	79.4501
2023-12-19	35 to 44 years	76.4884	73.7153	79.1192
2023-12-20	35 to 44 years	76.1343	73.3088	78.776
2023-12-21	35 to 44 years	75.7426	72.8584	78.4672
2023-12-22	35 to 44 years	75.3735	72.5089	78.1189
2023-12-23	35 to 44 years	75.0057	72.1485	77.7504
2023-12-24	35 to 44 years	74.6251	71.7433	77.4481
2023-12-25	35 to 44 years	74.2508	71.2792	77.1393
2023-12-26	35 to 44 years	73.8447	70.8238	76.7551
2023-12-27	35 to 44 years	73.4275	70.3813	76.3305
2023-12-28	35 to 44 years	73.0002	69.9194	75.9108
2023-12-29	35 to 44 years	72.5525	69.4666	75.5349
2023-12-30	35 to 44 years	72.1226	69.0382	75.0781
2023-12-31	35 to 44 years	71.7383	68.6132	74.719
2024-01-01	35 to 44 years	71.395	68.2908	74.3754
2024-01-02	35 to 44 years	71.1232	68.0216	74.1351
2024-01-03	35 to 44 years	70.9506	67.759	73.9298
2024-01-04	35 to 44 years	70.845	67.6158	73.8414
2024-01-05	35 to 44 years	70.8324	67.5953	73.8567
2024-01-06	35 to 44 years	70.9207	67.7668	73.9676
2024-01-07	35 to 44 years	71.1111	67.8961	74.1132
2024-01-08	35 to 44 years	71.3172	68.1017	74.3292
2024-01-09	35 to 44 years	71.5596	68.3431	74.5654
2024-01-10	35 to 44 years	71.7962	68.5713	74.7805
2024-01-11	35 to 44 years	72.0456	68.8646	75.0525
2024-01-12	35 to 44 years	72.2856	69.1215	75.2321
2024-01-13	35 to 44 years	72.5251	69.4781	75.4368
2024-01-14	35 to 44 years	72.7906	69.7612	75.7342
2024-01-15	35 to 44 years	73.0878	70.0587	75.9878
2024-01-16	35 to 44 years	73.3984	70.3797	76.279
2024-01-17	35 to 44 years	73.7386	70.7552	76.5749
2024-01-18	35 to 44 years	74.1246	71.1757	76.911
2024-01-19	35 to 44 years	74.5129	71.602	77.2405
2024-01-20	35 to 44 years	74.8649	72.0039	77.6138
2024-01-21	35 to 44 years	75.1669	72.3688	77.9643
2024-01-22	35 to 44 years	75.4328	72.6084	78.2113
2024-01-23	35 to 44 years	75.6132	72.7444	78.3923
2024-01-24	35 to 44 years	75.7019	72.8051	78.4744
2024-01-25	35 to 44 years	75.6936	72.8049	78.4491
2024-01-26	35 to 44 years	75.5716	72.659	78.3455
2024-01-27	35 to 44 years	75.3697	72.4763	78.1623
2024-01-28	35 to 44 years	75.1009	72.2381	77.9228
2024-01-29	35 to 44 years	74.7893	71.8838	77.5809
2024-01-30	35 to 44 years	74.3925	71.453	77.194
2024-01-31	35 to 44 years	73.9759	70.874	76.7403
2024-02-01	35 to 44 years	73.5516	70.4142	76.3102
2024-02-02	35 to 44 years	73.1172	69.9095	75.9184
2024-02-03	35 to 44 years	72.7042	69.4606	75.5251
2024-02-04	35 to 44 years	72.3234	69.0347	75.213
2024-02-05	35 to 44 years	71.9877	68.7098	74.9559
2024-02-06	35 to 44 years	71.7321	68.419	74.6948
2024-02-07	35 to 44 years	71.5141	68.2012	74.5026
2024-02-08	35 to 44 years	71.3599	68.0489	74.3769
2024-02-09	35 to 44 years	71.262	67.9679	74.3111
2024-02-10	35 to 44 years	71.2078	67.9423	74.2597
2024-02-11	35 to 44 years	71.184	67.9682	74.2708
2024-02-12	35 to 44 years	71.1981	67.9337	74.3344
2024-02-13	35 to 44 years	71.2054	67.9739	74.3799
2024-02-14	35 to 44 years	71.233	67.9864	74.4448
2024-02-15	35 to 44 years	71.2648	67.9814	74.4453
2024-02-16	35 to 44 years	71.2654	68.0068	74.474
2024-02-17	35 to 44 years	71.2763	68.0094	74.5205
2024-02-18	35 to 44 years	71.3327	68.0145	74.5535
2024-02-19	35 to 44 years	71.4032	67.9913	74.6507
2024-02-20	35 to 44 years	71.512	68.0294	74.731
2024-02-21	35 to 44 years	71.6498	68.0751	74.8286
2024-02-22	35 to 44 years	71.836	68.2266	75.0236
2024-02-23	35 to 44 years	72.0712	68.5364	75.286
2024-02-24	35 to 44 years	72.3327	68.7763	75.5124
2024-02-25	35 to 44 years	72.6311	69.1149	75.8372
2024-02-26	35 to 44 years	72.9475	69.4618	76.1838
2024-02-27	35 to 44 years	73.3001	69.7729	76.5139
2024-02-28	35 to 44 years	73.6708	70.0388	76.9023
2024-02-29	35 to 44 years	74.0137	70.3447	77.3168
2024-03-01	35 to 44 years	74.3658	70.4771	77.7829
2024-03-02	35 to 44 years	74.6745	70.5122	78.2407
2024-03-03	35 to 44 years	74.9447	70.5083	78.6574
2024-03-04	35 to 44 years	75.1768	70.4626	79.1101
2024-03-05	35 to 44 years	75.3546	70.3559	79.6346
2024-03-06	35 to 44 years	75.4859	70.1094	80.0719
2024-03-07	35 to 44 years	75.5599	69.8435	80.5025
2023-11-14	18 to 34 years	75.0999	69.2237	80.5648
2023-11-15	18 to 34 years	75.1384	69.4687	80.3925
2023-11-16	18 to 34 years	75.1189	69.7206	80.101
2023-11-17	18 to 34 years	75.0848	69.8951	79.8975
2023-11-18	18 to 34 years	75.1014	69.9672	79.6624
2023-11-19	18 to 34 years	75.1009	70.1118	79.5348
2023-11-20	18 to 34 years	75.0673	70.2095	79.3324
2023-11-21	18 to 34 years	75.038	70.1729	79.2679
2023-11-22	18 to 34 years	74.9976	70.1744	79.2784
2023-11-23	18 to 34 years	74.9418	70.1559	79.1978
2023-11-24	18 to 34 years	74.9349	70.2153	79.1928
2023-11-25	18 to 34 years	74.9655	70.2305	79.2273
2023-11-26	18 to 34 years	75.0096	70.1555	79.1967
2023-11-27	18 to 34 years	75.1078	70.3376	79.2217
2023-11-28	18 to 34 years	75.2881	70.6312	79.3753
2023-11-29	18 to 34 years	75.5077	70.9406	79.5706
2023-11-30	18 to 34 years	75.813	71.3635	79.8539
2023-12-01	18 to 34 years	76.1667	71.7968	80.207
2023-12-02	18 to 34 years	76.5533	72.2631	80.5622
2023-12-03	18 to 34 years	76.9927	72.7291	80.8584
2023-12-04	18 to 34 years	77.3771	73.1614	81.1911
2023-12-05	18 to 34 years	77.723	73.5904	81.4851
2023-12-06	18 to 34 years	77.9989	73.8691	81.7562
2023-12-07	18 to 34 years	78.1787	74.0023	81.9556
2023-12-08	18 to 34 years	78.2921	74.2121	82.0654
2023-12-09	18 to 34 years	78.3325	74.249	82.0331
2023-12-10	18 to 34 years	78.2692	74.168	81.9812
2023-12-11	18 to 34 years	78.1181	74.0552	81.8724
2023-12-12	18 to 34 years	77.8679	73.7544	81.702
2023-12-13	18 to 34 years	77.5873	73.3417	81.5061
2023-12-14	18 to 34 years	77.2487	72.9365	81.2537
2023-12-15	18 to 34 years	76.916	72.5627	80.8923
2023-12-16	18 to 34 years	76.5602	72.1131	80.5775
2023-12-17	18 to 34 years	76.2047	71.6595	80.3037
2023-12-18	18 to 34 years	75.8611	71.1634	79.9433
2023-12-19	18 to 34 years	75.4904	70.7169	79.6421
2023-12-20	18 to 34 years	75.137	70.3326	79.3237
2023-12-21	18 to 34 years	74.7602	69.9587	78.9862
2023-12-22	18 to 34 years	74.4121	69.5469	78.6462
2023-12-23	18 to 34 years	74.0548	69.1329	78.3536
2023-12-24	18 to 34 years	73.6955	68.7164	78.0443
2023-12-25	18 to 34 years	73.31	68.3718	77.8004
2023-12-26	18 to 34 years	72.9177	67.9263	77.4847
2023-12-27	18 to 34 years	72.4965	67.5548	77.1866
2023-12-28	18 to 34 years	72.0858	67.1176	76.8518
2023-12-29	18 to 34 years	71.6752	66.6206	76.4172
2023-12-30	18 to 34 years	71.2695	66.1517	76.0407
2023-12-31	18 to 34 years	70.8996	65.7503	75.6714
2024-01-01	18 to 34 years	70.6044	65.3746	75.3568
2024-01-02	18 to 34 years	70.3661	65.1472	75.117
2024-01-03	18 to 34 years	70.2249	64.9689	74.9834
2024-01-04	18 to 34 years	70.1233	64.8423	74.8756
2024-01-05	18 to 34 years	70.1176	64.7933	74.9004
2024-01-06	18 to 34 years	70.2327	64.8788	75.0183
2024-01-07	18 to 34 years	70.4173	65.1169	75.1454
2024-01-08	18 to 34 years	70.6483	65.3744	75.4069
2024-01-09	18 to 34 years	70.9107	65.6922	75.7236
2024-01-10	18 to 34 years	71.1465	66.016	75.9764
2024-01-11	18 to 34 years	71.3917	66.3331	76.1753
2024-01-12	18 to 34 years	71.6218	66.5882	76.3647
2024-01-13	18 to 34 years	71.8634	66.7663	76.5523
2024-01-14	18 to 34 years	72.1065	67.0891	76.6403
2024-01-15	18 to 34 years	72.3914	67.4272	76.7996
2024-01-16	18 to 34 years	72.7156	67.7065	77.07
2024-01-17	18 to 34 years	73.0855	68.1028	77.3567
2024-01-18	18 to 34 years	73.4341	68.5018	77.6717
2024-01-19	18 to 34 years	73.7947	68.8894	78.0506
2024-01-20	18 to 34 years	74.1321	69.2736	78.338
2024-01-21	18 to 34 years	74.4356	69.6302	78.6376
2024-01-22	18 to 34 years	74.6559	69.8495	78.825
2024-01-23	18 to 34 years	74.7902	70.0144	78.9127
2024-01-24	18 to 34 years	74.8572	70.0591	78.9335
2024-01-25	18 to 34 years	74.817	70.0088	78.91
2024-01-26	18 to 34 years	74.6805	69.8167	78.8237
2024-01-27	18 to 34 years	74.466	69.5638	78.6569
2024-01-28	18 to 34 years	74.1637	69.2844	78.4682
2024-01-29	18 to 34 years	73.7851	68.9102	78.1945
2024-01-30	18 to 34 years	73.3636	68.4477	77.8256
2024-01-31	18 to 34 years	72.9373	67.9495	77.4431
2024-02-01	18 to 34 years	72.5008	67.3807	77.0467
2024-02-02	18 to 34 years	72.1026	66.9868	76.6827
2024-02-03	18 to 34 years	71.7235	66.5702	76.3668
2024-02-04	18 to 34 years	71.3949	66.1952	76.052
2024-02-05	18 to 34 years	71.0981	65.8537	75.8143
2024-02-06	18 to 34 years	70.8843	65.5588	75.6727
2024-02-07	18 to 34 years	70.691	65.4009	75.547
2024-02-08	18 to 34 years	70.5574	65.2697	75.4971
2024-02-09	18 to 34 years	70.4597	65.1923	75.4447
2024-02-10	18 to 34 years	70.4561	65.0757	75.409
2024-02-11	18 to 34 years	70.4726	65.0303	75.4452
2024-02-12	18 to 34 years	70.5127	65.0383	75.4469
2024-02-13	18 to 34 years	70.5474	64.9853	75.4172
2024-02-14	18 to 34 years	70.5839	65.0369	75.297
2024-02-15	18 to 34 years	70.617	65.1178	75.2824
2024-02-16	18 to 34 years	70.6291	65.0375	75.302
2024-02-17	18 to 34 years	70.6379	65.0962	75.3106
2024-02-18	18 to 34 years	70.6442	65.1276	75.3301
2024-02-19	18 to 34 years	70.7134	65.1591	75.4405
2024-02-20	18 to 34 years	70.7988	65.391	75.5637
2024-02-21	18 to 34 years	70.948	65.6092	75.6943
2024-02-22	18 to 34 years	71.1403	65.8175	75.8782
2024-02-23	18 to 34 years	71.3713	66.0463	76.1114
2024-02-24	18 to 34 years	71.6201	66.3058	76.3674
2024-02-25	18 to 34 years	71.9278	66.7341	76.6711
2024-02-26	18 to 34 years	72.2485	67.084	76.9318
2024-02-27	18 to 34 years	72.5647	67.3461	77.2818
2024-02-28	18 to 34 years	72.8728	67.7038	77.6621
2024-02-29	18 to 34 years	73.2092	68.0112	78.0486
2024-03-01	18 to 34 years	73.5472	68.1851	78.4081
2024-03-02	18 to 34 years	73.8316	68.2998	78.8485
2024-03-03	18 to 34 years	74.0772	68.3182	79.2506
2024-03-04	18 to 34 years	74.2807	68.2533	79.6383
2024-03-05	18 to 34 years	74.4313	68.2429	80.0481
2024-03-06	18 to 34 years	74.5849	68.1565	80.4764
2024-03-07	18 to 34 years	74.6957	67.8642	80.7739
2023-11-14	3 to 17 years	63.7442	55.9123	71.2581
2023-11-15	3 to 17 years	63.7769	56.177	71.1767
2023-11-16	3 to 17 years	63.7954	56.4704	70.9469
2023-11-17	3 to 17 years	63.8049	56.7666	70.6508
2023-11-18	3 to 17 years	63.7804	57.0759	70.5112
2023-11-19	3 to 17 years	63.7822	57.0519	70.2416
2023-11-20	3 to 17 years	63.7471	57.1126	70.1406
2023-11-21	3 to 17 years	63.7026	57.2172	70.0062
2023-11-22	3 to 17 years	63.6662	57.2385	69.8931
2023-11-23	3 to 17 years	63.6011	57.154	69.9198
2023-11-24	3 to 17 years	63.5707	57.04	69.8948
2023-11-25	3 to 17 years	63.6196	57.0875	69.7837
2023-11-26	3 to 17 years	63.7272	57.3755	69.7945
2023-11-27	3 to 17 years	63.9097	57.5963	69.9203
2023-11-28	3 to 17 years	64.1866	57.9275	70.1181
2023-11-29	3 to 17 years	64.5948	58.2929	70.4825
2023-11-30	3 to 17 years	65.0547	58.9255	70.871
2023-12-01	3 to 17 years	65.606	59.546	71.3152
2023-12-02	3 to 17 years	66.1897	60.1934	71.8658
2023-12-03	3 to 17 years	66.7656	60.741	72.3471
2023-12-04	3 to 17 years	67.2486	61.2503	72.7842
2023-12-05	3 to 17 years	67.6638	61.7194	73.2075
2023-12-06	3 to 17 years	67.9642	62.0728	73.5748
2023-12-07	3 to 17 years	68.1757	62.2202	73.8
2023-12-08	3 to 17 years	68.289	62.2932	73.8842
2023-12-09	3 to 17 years	68.2608	62.1966	73.7583
2023-12-10	3 to 17 years	68.1566	62.0678	73.6491
2023-12-11	3 to 17 years	67.8752	61.8251	73.3777
2023-12-12	3 to 17 years	67.5114	61.4748	73.0376
2023-12-13	3 to 17 years	67.0908	60.9668	72.6647
2023-12-14	3 to 17 years	66.6252	60.4247	72.2198
2023-12-15	3 to 17 years	66.156	59.97	71.8282
2023-12-16	3 to 17 years	65.6535	59.6267	71.4043
2023-12-17	3 to 17 years	65.1457	58.9858	70.9831
2023-12-18	3 to 17 years	64.6312	58.5036	70.5675
2023-12-19	3 to 17 years	64.1557	57.9612	70.0524
2023-12-20	3 to 17 years	63.6956	57.3975	69.7076
2023-12-21	3 to 17 years	63.2101	56.8646	69.3025
2023-12-22	3 to 17 years	62.7172	56.3278	68.9626
2023-12-23	3 to 17 years	62.2132	55.8056	68.5211
2023-12-24	3 to 17 years	61.7288	55.264	68.0863
2023-12-25	3 to 17 years	61.2521	54.707	67.609
2023-12-26	3 to 17 years	60.7585	54.2	67.0911
2023-12-27	3 to 17 years	60.1948	53.581	66.5176
2023-12-28	3 to 17 years	59.6365	53.04	66.0022
2023-12-29	3 to 17 years	59.0741	52.4754	65.4167
2023-12-30	3 to 17 years	58.5731	51.9201	64.9044
2023-12-31	3 to 17 years	58.1664	51.6054	64.5264
2024-01-01	3 to 17 years	57.8636	51.2349	64.2297
2024-01-02	3 to 17 years	57.6345	50.9226	64.0229
2024-01-03	3 to 17 years	57.5326	50.8209	63.9438
2024-01-04	3 to 17 years	57.5434	50.8398	63.9602
2024-01-05	3 to 17 years	57.6318	50.9947	64.0678
2024-01-06	3 to 17 years	57.8652	51.1648	64.3622
2024-01-07	3 to 17 years	58.1834	51.4279	64.7139
2024-01-08	3 to 17 years	58.5153	51.7515	64.9903
2024-01-09	3 to 17 years	58.8603	52.1773	65.2926
2024-01-10	3 to 17 years	59.1871	52.5788	65.6456
2024-01-11	3 to 17 years	59.4809	52.8393	65.9337
2024-01-12	3 to 17 years	59.7863	53.1309	66.1812
2024-01-13	3 to 17 years	60.0767	53.5011	66.4684
2024-01-14	3 to 17 years	60.3886	53.8514	66.7359
2024-01-15	3 to 17 years	60.7861	54.1772	67.1043
2024-01-16	3 to 17 years	61.2017	54.5151	67.3995
2024-01-17	3 to 17 years	61.6764	55.0544	67.7165
2024-01-18	3 to 17 years	62.187	55.631	68.0783
2024-01-19	3 to 17 years	62.6609	56.1076	68.4601
2024-01-20	3 to 17 years	63.0808	56.5362	68.889
2024-01-21	3 to 17 years	63.4144	56.9581	69.1654
2024-01-22	3 to 17 years	63.6563	57.2718	69.4428
2024-01-23	3 to 17 years	63.7899	57.3356	69.6195
2024-01-24	3 to 17 years	63.8107	57.3007	69.6888
2024-01-25	3 to 17 years	63.6827	57.1802	69.6107
2024-01-26	3 to 17 years	63.4334	57.0094	69.3881
2024-01-27	3 to 17 years	63.0682	56.606	69.1218
2024-01-28	3 to 17 years	62.5985	56.1419	68.7651
2024-01-29	3 to 17 years	62.0642	55.6276	68.301
2024-01-30	3 to 17 years	61.5416	55.001	67.7316
2024-01-31	3 to 17 years	60.9416	54.4074	67.2397
2024-02-01	3 to 17 years	60.3804	53.7443	66.7126
2024-02-02	3 to 17 years	59.885	53.2588	66.2282
2024-02-03	3 to 17 years	59.431	52.7533	65.779
2024-02-04	3 to 17 years	59.0616	52.2382	65.3887
2024-02-05	3 to 17 years	58.741	51.9249	65.1365
2024-02-06	3 to 17 years	58.4906	51.6989	64.9971
2024-02-07	3 to 17 years	58.3452	51.437	64.8302
2024-02-08	3 to 17 years	58.243	51.3337	64.7861
2024-02-09	3 to 17 years	58.1841	51.2603	64.7788
2024-02-10	3 to 17 years	58.133	51.3019	64.8449
2024-02-11	3 to 17 years	58.1638	51.4058	64.8775
2024-02-12	3 to 17 years	58.2438	51.4606	64.8759
2024-02-13	3 to 17 years	58.2307	51.5436	64.935
2024-02-14	3 to 17 years	58.2593	51.5507	64.948
2024-02-15	3 to 17 years	58.3008	51.5684	64.9003
2024-02-16	3 to 17 years	58.2835	51.5824	64.9189
2024-02-17	3 to 17 years	58.33	51.4893	64.8668
2024-02-18	3 to 17 years	58.3582	51.4582	65.006
2024-02-19	3 to 17 years	58.4634	51.5821	65.0976
2024-02-20	3 to 17 years	58.6521	51.7601	65.2538
2024-02-21	3 to 17 years	58.8701	51.9056	65.405
2024-02-22	3 to 17 years	59.1739	52.2821	65.6507
2024-02-23	3 to 17 years	59.4659	52.6298	65.9668
2024-02-24	3 to 17 years	59.8507	53.0227	66.3069
2024-02-25	3 to 17 years	60.2589	53.4082	66.6472
2024-02-26	3 to 17 years	60.7182	53.9605	67.0576
2024-02-27	3 to 17 years	61.1723	54.4065	67.5731
2024-02-28	3 to 17 years	61.6001	54.702	68.1086
2024-02-29	3 to 17 years	62.0421	54.9651	68.6131
2024-03-01	3 to 17 years	62.4062	55.1782	69.1819
2024-03-02	3 to 17 years	62.7325	55.364	69.6598
2024-03-03	3 to 17 years	62.9949	55.4645	70.1618
2024-03-04	3 to 17 years	63.1937	55.4829	70.7364
2024-03-05	3 to 17 years	63.3908	55.2727	71.0901
2024-03-06	3 to 17 years	63.4926	55.1069	71.5641
2024-03-07	3 to 17 years	63.5691	54.9027	71.9508

## Sheet: Fig10
date	age	lower95	median	upper95
2023-11-14	3 to 17 years	-11.0397	-2.72586	4.8027
2023-11-14	18 to 34 years	-7.53808	-2.04741	2.91924
2023-11-14	35 to 44 years	-7.42296	-2.03727	3.47681
2023-11-14	45 to 54 years	-8.17987	-2.2503	3.90231
2023-11-14	55 to 64 years	-7.27999	-2.11162	3.1135
2023-11-14	65 to 74 years	-6.42278	-1.76939	3.02055
2023-11-14	75 years and over	-5.91876	-1.72792	2.87135
2023-11-15	3 to 17 years	-10.1506	-2.80126	3.70024
2023-11-15	18 to 34 years	-7.0079	-2.07024	2.33626
2023-11-15	35 to 44 years	-6.96499	-2.05244	2.73674
2023-11-15	45 to 54 years	-7.62213	-2.29028	3.11146
2023-11-15	55 to 64 years	-6.87839	-2.1537	2.43371
2023-11-15	65 to 74 years	-6.08751	-1.77207	2.38765
2023-11-15	75 years and over	-5.64631	-1.72948	2.32331
2023-11-16	3 to 17 years	-9.46301	-2.87495	2.88936
2023-11-16	18 to 34 years	-6.39904	-2.10122	1.79159
2023-11-16	35 to 44 years	-6.48697	-2.08331	2.09135
2023-11-16	45 to 54 years	-7.16986	-2.31398	2.3336
2023-11-16	55 to 64 years	-6.47502	-2.18324	1.83655
2023-11-16	65 to 74 years	-5.70114	-1.81243	1.83263
2023-11-16	75 years and over	-5.2993	-1.73728	1.7974
2023-11-17	3 to 17 years	-8.52462	-2.8883	2.14272
2023-11-17	18 to 34 years	-5.87073	-2.1176	1.26977
2023-11-17	35 to 44 years	-5.94319	-2.1051	1.48351
2023-11-17	45 to 54 years	-6.63201	-2.35375	1.68863
2023-11-17	55 to 64 years	-5.96209	-2.17562	1.25613
2023-11-17	65 to 74 years	-5.19103	-1.84993	1.35818
2023-11-17	75 years and over	-4.91669	-1.73838	1.29411
2023-11-18	3 to 17 years	-7.58328	-2.87536	1.47363
2023-11-18	18 to 34 years	-5.4696	-2.10649	0.770405
2023-11-18	35 to 44 years	-5.50321	-2.10811	0.946688
2023-11-18	45 to 54 years	-6.03785	-2.36225	1.09772
2023-11-18	55 to 64 years	-5.39315	-2.19221	0.782308
2023-11-18	65 to 74 years	-4.72102	-1.84638	0.901158
2023-11-18	75 years and over	-4.49297	-1.72806	0.855894
2023-11-19	3 to 17 years	-6.81257	-2.85833	0.980437
2023-11-19	18 to 34 years	-4.95862	-2.07605	0.379098
2023-11-19	35 to 44 years	-5.01163	-2.11415	0.490135
2023-11-19	45 to 54 years	-5.45351	-2.3419	0.617027
2023-11-19	55 to 64 years	-4.99962	-2.1919	0.399788
2023-11-19	65 to 74 years	-4.36499	-1.826	0.485212
2023-11-19	75 years and over	-4.14218	-1.74771	0.464947
2023-11-20	3 to 17 years	-6.31187	-2.79222	0.647523
2023-11-20	18 to 34 years	-4.46722	-2.07069	0.0924032
2023-11-20	35 to 44 years	-4.50216	-2.09066	0.198873
2023-11-20	45 to 54 years	-4.99851	-2.32555	0.250438
2023-11-20	55 to 64 years	-4.53112	-2.17699	0.128973
2023-11-20	65 to 74 years	-4.00077	-1.81366	0.20205
2023-11-20	75 years and over	-3.82359	-1.74613	0.151802
2023-11-21	3 to 17 years	-6.13673	-2.72465	0.274565
2023-11-21	18 to 34 years	-4.14925	-2.02498	-0.135275
2023-11-21	35 to 44 years	-4.18869	-2.0624	-0.0170683
2023-11-21	45 to 54 years	-4.61131	-2.2889	0.00471668
2023-11-21	55 to 64 years	-4.23784	-2.13507	-0.108092
2023-11-21	65 to 74 years	-3.68902	-1.79804	0.011202
2023-11-21	75 years and over	-3.48975	-1.72576	-0.0582069
2023-11-22	3 to 17 years	-5.94031	-2.65185	0.151897
2023-11-22	18 to 34 years	-3.94526	-1.96411	-0.228364
2023-11-22	35 to 44 years	-4.0005	-2.0059	-0.179164
2023-11-22	45 to 54 years	-4.38725	-2.23349	-0.175369
2023-11-22	55 to 64 years	-4.00048	-2.08593	-0.251272
2023-11-22	65 to 74 years	-3.47108	-1.74017	-0.140137
2023-11-22	75 years and over	-3.28421	-1.69828	-0.231564
2023-11-23	3 to 17 years	-5.76886	-2.5843	0.264778
2023-11-23	18 to 34 years	-3.7843	-1.94165	-0.22696
2023-11-23	35 to 44 years	-3.84896	-1.94691	-0.254436
2023-11-23	45 to 54 years	-4.2516	-2.18065	-0.241435
2023-11-23	55 to 64 years	-3.83695	-2.0248	-0.310714
2023-11-23	65 to 74 years	-3.39367	-1.70226	-0.157296
2023-11-23	75 years and over	-3.16165	-1.66184	-0.326903
2023-11-24	3 to 17 years	-5.69237	-2.58958	0.330562
2023-11-24	18 to 34 years	-3.74609	-1.93402	-0.164509
2023-11-24	35 to 44 years	-3.76388	-1.93624	-0.221507
2023-11-24	45 to 54 years	-4.17518	-2.16316	-0.184211
2023-11-24	55 to 64 years	-3.74465	-2.00844	-0.284329
2023-11-24	65 to 74 years	-3.35185	-1.68105	-0.130249
2023-11-24	75 years and over	-3.0561	-1.6493	-0.348599
2023-11-25	3 to 17 years	-5.63455	-2.656	0.344011
2023-11-25	18 to 34 years	-3.74781	-1.94321	-0.126074
2023-11-25	35 to 44 years	-3.70059	-1.94909	-0.174144
2023-11-25	45 to 54 years	-4.12736	-2.18445	-0.145914
2023-11-25	55 to 64 years	-3.65776	-2.02962	-0.285328
2023-11-25	65 to 74 years	-3.31425	-1.68727	-0.103741
2023-11-25	75 years and over	-2.99765	-1.65382	-0.328732
2023-11-26	3 to 17 years	-5.87575	-2.83595	0.280064
2023-11-26	18 to 34 years	-3.82004	-1.99835	-0.131193
2023-11-26	35 to 44 years	-3.68888	-2.01215	-0.168639
2023-11-26	45 to 54 years	-4.12562	-2.25634	-0.118068
2023-11-26	55 to 64 years	-3.68387	-2.09212	-0.265522
2023-11-26	65 to 74 years	-3.28916	-1.75635	-0.13406
2023-11-26	75 years and over	-3.02441	-1.68642	-0.330401
2023-11-27	3 to 17 years	-6.15817	-3.10984	0.0166265
2023-11-27	18 to 34 years	-4.03309	-2.13165	-0.242732
2023-11-27	35 to 44 years	-3.82485	-2.14437	-0.2646
2023-11-27	45 to 54 years	-4.29919	-2.41959	-0.253916
2023-11-27	55 to 64 years	-3.79641	-2.22337	-0.365757
2023-11-27	65 to 74 years	-3.36724	-1.90069	-0.223714
2023-11-27	75 years and over	-3.08735	-1.77108	-0.355859
2023-11-28	3 to 17 years	-6.56415	-3.55885	-0.360208
2023-11-28	18 to 34 years	-4.21934	-2.35075	-0.463849
2023-11-28	35 to 44 years	-3.99982	-2.36321	-0.447354
2023-11-28	45 to 54 years	-4.46722	-2.65461	-0.476487
2023-11-28	55 to 64 years	-3.95338	-2.41413	-0.551714
2023-11-28	65 to 74 years	-3.5314	-2.09902	-0.432654
2023-11-28	75 years and over	-3.20494	-1.90988	-0.488379
2023-11-29	3 to 17 years	-7.20215	-4.15321	-1.20234
2023-11-29	18 to 34 years	-4.57471	-2.67289	-0.809752
2023-11-29	35 to 44 years	-4.30702	-2.66715	-0.750571
2023-11-29	45 to 54 years	-4.80464	-3.00605	-0.836738
2023-11-29	55 to 64 years	-4.24696	-2.72151	-0.910126
2023-11-29	65 to 74 years	-3.80465	-2.3759	-0.712225
2023-11-29	75 years and over	-3.39203	-2.12322	-0.737186
2023-11-30	3 to 17 years	-8.08304	-4.94136	-2.09896
2023-11-30	18 to 34 years	-5.01884	-3.0833	-1.33561
2023-11-30	35 to 44 years	-4.70744	-3.06703	-1.27694
2023-11-30	45 to 54 years	-5.24006	-3.46232	-1.47009
2023-11-30	55 to 64 years	-4.62684	-3.13879	-1.44039
2023-11-30	65 to 74 years	-4.15245	-2.76044	-1.1926
2023-11-30	75 years and over	-3.70599	-2.39674	-1.03402
2023-12-01	3 to 17 years	-8.89708	-5.85024	-2.96785
2023-12-01	18 to 34 years	-5.50705	-3.59056	-1.88199
2023-12-01	35 to 44 years	-5.17442	-3.53322	-1.83834
2023-12-01	45 to 54 years	-5.76236	-4.02715	-2.12937
2023-12-01	55 to 64 years	-5.05158	-3.60674	-1.97511
2023-12-01	65 to 74 years	-4.56382	-3.19422	-1.70338
2023-12-01	75 years and over	-4.04381	-2.74349	-1.43661
2023-12-02	3 to 17 years	-9.89696	-6.77491	-3.95894
2023-12-02	18 to 34 years	-6.05887	-4.13726	-2.45276
2023-12-02	35 to 44 years	-5.66995	-4.08808	-2.45725
2023-12-02	45 to 54 years	-6.32465	-4.64973	-2.8068
2023-12-02	55 to 64 years	-5.573	-4.12721	-2.57391
2023-12-02	65 to 74 years	-5.05482	-3.68398	-2.29279
2023-12-02	75 years and over	-4.42791	-3.13182	-1.90372
2023-12-03	3 to 17 years	-10.9751	-7.7082	-4.7928
2023-12-03	18 to 34 years	-6.65404	-4.6956	-2.96803
2023-12-03	35 to 44 years	-6.24064	-4.63249	-3.07879
2023-12-03	45 to 54 years	-6.92143	-5.28115	-3.53304
2023-12-03	55 to 64 years	-6.12278	-4.68558	-3.19075
2023-12-03	65 to 74 years	-5.56008	-4.19712	-2.85288
2023-12-03	75 years and over	-4.82293	-3.54816	-2.34948
2023-12-04	3 to 17 years	-11.9675	-8.51908	-5.58465
2023-12-04	18 to 34 years	-7.27397	-5.21303	-3.43976
2023-12-04	35 to 44 years	-6.83728	-5.16252	-3.64296
2023-12-04	45 to 54 years	-7.57049	-5.86284	-4.17624
2023-12-04	55 to 64 years	-6.68407	-5.20105	-3.76539
2023-12-04	65 to 74 years	-6.06977	-4.70723	-3.33136
2023-12-04	75 years and over	-5.25819	-3.97336	-2.82718
2023-12-05	3 to 17 years	-12.7579	-9.21553	-6.29396
2023-12-05	18 to 34 years	-7.89912	-5.65233	-3.86172
2023-12-05	35 to 44 years	-7.3698	-5.63937	-4.08188
2023-12-05	45 to 54 years	-8.13241	-6.38724	-4.72382
2023-12-05	55 to 64 years	-7.24078	-5.68251	-4.23346
2023-12-05	65 to 74 years	-6.55115	-5.13081	-3.81473
2023-12-05	75 years and over	-5.65517	-4.36551	-3.19939
2023-12-06	3 to 17 years	-13.4074	-9.70961	-6.82427
2023-12-06	18 to 34 years	-8.30159	-6.02337	-4.17902
2023-12-06	35 to 44 years	-7.76443	-6.01602	-4.48572
2023-12-06	45 to 54 years	-8.62101	-6.81089	-5.20558
2023-12-06	55 to 64 years	-7.70355	-6.07239	-4.63973
2023-12-06	65 to 74 years	-6.93728	-5.48607	-4.1792
2023-12-06	75 years and over	-6.03012	-4.7214	-3.53644
2023-12-07	3 to 17 years	-13.8239	-10.0356	-7.23165
2023-12-07	18 to 34 years	-8.63722	-6.27292	-4.43027
2023-12-07	35 to 44 years	-8.05082	-6.3097	-4.78386
2023-12-07	45 to 54 years	-8.9821	-7.12366	-5.56214
2023-12-07	55 to 64 years	-8.01962	-6.34733	-4.96301
2023-12-07	65 to 74 years	-7.23655	-5.75338	-4.49111
2023-12-07	75 years and over	-6.34421	-4.98126	-3.79521
2023-12-08	3 to 17 years	-14.0427	-10.1987	-7.38565
2023-12-08	18 to 34 years	-8.85157	-6.416	-4.55893
2023-12-08	35 to 44 years	-8.23107	-6.49668	-5.00459
2023-12-08	45 to 54 years	-9.18567	-7.31688	-5.78617
2023-12-08	55 to 64 years	-8.21789	-6.53534	-5.17905
2023-12-08	65 to 74 years	-7.42887	-5.9165	-4.71286
2023-12-08	75 years and over	-6.55926	-5.17644	-3.9491
2023-12-09	3 to 17 years	-13.8284	-10.139	-7.28974
2023-12-09	18 to 34 years	-8.83201	-6.44098	-4.56562
2023-12-09	35 to 44 years	-8.27731	-6.56302	-5.07401
2023-12-09	45 to 54 years	-9.18477	-7.37578	-5.892
2023-12-09	55 to 64 years	-8.25499	-6.59627	-5.27311
2023-12-09	65 to 74 years	-7.48827	-5.97708	-4.78885
2023-12-09	75 years and over	-6.66014	-5.29409	-4.05696
2023-12-10	3 to 17 years	-13.4704	-9.89805	-7.09093
2023-12-10	18 to 34 years	-8.72413	-6.35088	-4.50695
2023-12-10	35 to 44 years	-8.22419	-6.51206	-5.06395
2023-12-10	45 to 54 years	-9.11028	-7.3015	-5.82713
2023-12-10	55 to 64 years	-8.13077	-6.55652	-5.25591
2023-12-10	65 to 74 years	-7.42213	-5.95345	-4.74109
2023-12-10	75 years and over	-6.68078	-5.30044	-4.06804
2023-12-11	3 to 17 years	-12.8554	-9.48182	-6.71451
2023-12-11	18 to 34 years	-8.51579	-6.16683	-4.37196
2023-12-11	35 to 44 years	-8.08261	-6.35767	-4.93231
2023-12-11	45 to 54 years	-8.91367	-7.11217	-5.65381
2023-12-11	55 to 64 years	-7.86954	-6.4026	-5.10531
2023-12-11	65 to 74 years	-7.30025	-5.81102	-4.58864
2023-12-11	75 years and over	-6.58859	-5.22678	-4.0247
2023-12-12	3 to 17 years	-12.2051	-8.92596	-6.17827
2023-12-12	18 to 34 years	-8.15326	-5.87881	-4.17139
2023-12-12	35 to 44 years	-7.78283	-6.08772	-4.71607
2023-12-12	45 to 54 years	-8.58206	-6.80713	-5.41278
2023-12-12	55 to 64 years	-7.57472	-6.13313	-4.89233
2023-12-12	65 to 74 years	-6.97471	-5.57326	-4.3582
2023-12-12	75 years and over	-6.41359	-5.07583	-3.89525
2023-12-13	3 to 17 years	-11.3485	-8.23578	-5.51521
2023-12-13	18 to 34 years	-7.69828	-5.50608	-3.83857
2023-12-13	35 to 44 years	-7.39724	-5.75496	-4.36943
2023-12-13	45 to 54 years	-8.1237	-6.41469	-5.01497
2023-12-13	55 to 64 years	-7.1493	-5.79911	-4.56797
2023-12-13	65 to 74 years	-6.57701	-5.26167	-4.06359
2023-12-13	75 years and over	-6.14249	-4.85582	-3.7032
2023-12-14	3 to 17 years	-10.4164	-7.50157	-4.83502
2023-12-14	18 to 34 years	-7.11879	-5.08094	-3.43562
2023-12-14	35 to 44 years	-6.90707	-5.35261	-4.01432
2023-12-14	45 to 54 years	-7.54968	-5.95616	-4.56546
2023-12-14	55 to 64 years	-6.69494	-5.39314	-4.16574
2023-12-14	65 to 74 years	-6.15277	-4.89336	-3.68252
2023-12-14	75 years and over	-5.8449	-4.58063	-3.43114
2023-12-15	3 to 17 years	-9.57307	-6.73191	-4.08549
2023-12-15	18 to 34 years	-6.48514	-4.61679	-3.00329
2023-12-15	35 to 44 years	-6.40404	-4.89387	-3.56396
2023-12-15	45 to 54 years	-7.00107	-5.44059	-4.01782
2023-12-15	55 to 64 years	-6.20838	-4.93584	-3.68081
2023-12-15	65 to 74 years	-5.67206	-4.48676	-3.26997
2023-12-15	75 years and over	-5.47853	-4.25315	-3.15349
2023-12-16	3 to 17 years	-8.66454	-5.93565	-3.37224
2023-12-16	18 to 34 years	-5.96364	-4.13004	-2.59563
2023-12-16	35 to 44 years	-5.82435	-4.42667	-3.10785
2023-12-16	45 to 54 years	-6.44264	-4.89943	-3.45945
2023-12-16	55 to 64 years	-5.68425	-4.44729	-3.21647
2023-12-16	65 to 74 years	-5.19334	-4.03079	-2.84238
2023-12-16	75 years and over	-5.07794	-3.88587	-2.81264
2023-12-17	3 to 17 years	-7.71535	-5.13447	-2.66511
2023-12-17	18 to 34 years	-5.39098	-3.63393	-2.17731
2023-12-17	35 to 44 years	-5.24078	-3.93685	-2.61313
2023-12-17	45 to 54 years	-5.82757	-4.33509	-2.87354
2023-12-17	55 to 64 years	-5.20647	-3.96057	-2.68606
2023-12-17	65 to 74 years	-4.72661	-3.57004	-2.38417
2023-12-17	75 years and over	-4.65928	-3.50432	-2.43816
2023-12-18	3 to 17 years	-6.80662	-4.32849	-1.99523
2023-12-18	18 to 34 years	-4.78157	-3.14706	-1.74829
2023-12-18	35 to 44 years	-4.73594	-3.42565	-2.11718
2023-12-18	45 to 54 years	-5.22783	-3.76752	-2.29428
2023-12-18	55 to 64 years	-4.6933	-3.44846	-2.15928
2023-12-18	65 to 74 years	-4.24085	-3.0942	-1.9422
2023-12-18	75 years and over	-4.23439	-3.10618	-2.05337
2023-12-19	3 to 17 years	-5.90161	-3.5431	-1.26499
2023-12-19	18 to 34 years	-4.18269	-2.64829	-1.32245
2023-12-19	35 to 44 years	-4.20829	-2.91571	-1.62083
2023-12-19	45 to 54 years	-4.59963	-3.19696	-1.74864
2023-12-19	55 to 64 years	-4.15531	-2.94742	-1.65197
2023-12-19	65 to 74 years	-3.76925	-2.62033	-1.47782
2023-12-19	75 years and over	-3.78693	-2.68996	-1.67492
2023-12-20	3 to 17 years	-5.04274	-2.75022	-0.546799
2023-12-20	18 to 34 years	-3.62826	-2.16568	-0.854799
2023-12-20	35 to 44 years	-3.7334	-2.41276	-1.1409
2023-12-20	45 to 54 years	-4.04572	-2.6241	-1.19242
2023-12-20	55 to 64 years	-3.66111	-2.42545	-1.15002
2023-12-20	65 to 74 years	-3.29061	-2.15479	-1.02636
2023-12-20	75 years and over	-3.35227	-2.28862	-1.28503
2023-12-21	3 to 17 years	-4.35778	-1.96235	0.378895
2023-12-21	18 to 34 years	-3.14147	-1.68481	-0.336776
2023-12-21	35 to 44 years	-3.23743	-1.89925	-0.620998
2023-12-21	45 to 54 years	-3.52754	-2.04211	-0.589944
2023-12-21	55 to 64 years	-3.18386	-1.90563	-0.640978
2023-12-21	65 to 74 years	-2.86366	-1.68121	-0.522523
2023-12-21	75 years and over	-2.93301	-1.87794	-0.876583
2023-12-22	3 to 17 years	-3.65914	-1.18375	1.2434
2023-12-22	18 to 34 years	-2.69405	-1.19606	0.196801
2023-12-22	35 to 44 years	-2.78514	-1.40339	-0.0526159
2023-12-22	45 to 54 years	-3.0203	-1.47201	0.0464674
2023-12-22	55 to 64 years	-2.75021	-1.39765	-0.0560171
2023-12-22	65 to 74 years	-2.47074	-1.21716	0.0216934
2023-12-22	75 years and over	-2.52247	-1.46644	-0.427504
2023-12-23	3 to 17 years	-2.93091	-0.445347	2.08248
2023-12-23	18 to 34 years	-2.22559	-0.721688	0.772338
2023-12-23	35 to 44 years	-2.32477	-0.906559	0.53054
2023-12-23	45 to 54 years	-2.5389	-0.896912	0.721473
2023-12-23	55 to 64 years	-2.29278	-0.894724	0.524721
2023-12-23	65 to 74 years	-2.06063	-0.754801	0.560829
2023-12-23	75 years and over	-2.13749	-1.05518	0.0271872
2023-12-24	3 to 17 years	-2.21777	0.296023	2.97174
2023-12-24	18 to 34 years	-1.74513	-0.234545	1.32478
2023-12-24	35 to 44 years	-1.86393	-0.407853	1.11041
2023-12-24	45 to 54 years	-2.00906	-0.320093	1.36186
2023-12-24	55 to 64 years	-1.84001	-0.386063	1.10123
2023-12-24	65 to 74 years	-1.65944	-0.297315	1.10349
2023-12-24	75 years and over	-1.76471	-0.640493	0.506131
2023-12-25	3 to 17 years	-1.50845	1.105	3.7759
2023-12-25	18 to 34 years	-1.27102	0.263999	1.8853
2023-12-25	35 to 44 years	-1.38722	0.108191	1.69522
2023-12-25	45 to 54 years	-1.46509	0.262592	2.02534
2023-12-25	55 to 64 years	-1.38232	0.137424	1.7148
2023-12-25	65 to 74 years	-1.22183	0.181545	1.63143
2023-12-25	75 years and over	-1.37407	-0.214867	1.01184
2023-12-26	3 to 17 years	-0.792428	1.97244	4.72086
2023-12-26	18 to 34 years	-0.823711	0.799894	2.46304
2023-12-26	35 to 44 years	-0.908365	0.648713	2.29104
2023-12-26	45 to 54 years	-0.9104	0.883322	2.73116
2023-12-26	55 to 64 years	-0.880463	0.6859	2.32873
2023-12-26	65 to 74 years	-0.762358	0.684856	2.19474
2023-12-26	75 years and over	-0.967214	0.223945	1.50937
2023-12-27	3 to 17 years	0.0456264	2.85428	5.64365
2023-12-27	18 to 34 years	-0.317943	1.36495	3.024
2023-12-27	35 to 44 years	-0.383869	1.22487	2.8677
2023-12-27	45 to 54 years	-0.317462	1.52613	3.46212
2023-12-27	55 to 64 years	-0.392322	1.26384	2.90442
2023-12-27	65 to 74 years	-0.307322	1.21322	2.71897
2023-12-27	75 years and over	-0.506665	0.686074	1.99836
2023-12-28	3 to 17 years	1.06088	3.73063	6.57783
2023-12-28	18 to 34 years	0.28858	1.96067	3.6258
2023-12-28	35 to 44 years	0.186823	1.81239	3.43674
2023-12-28	45 to 54 years	0.32873	2.21171	4.05857
2023-12-28	55 to 64 years	0.204786	1.86301	3.45732
2023-12-28	65 to 74 years	0.236872	1.76225	3.22583
2023-12-28	75 years and over	-0.0856182	1.15944	2.45705
2023-12-29	3 to 17 years	1.99783	4.58348	7.43939
2023-12-29	18 to 34 years	0.915344	2.50222	4.20364
2023-12-29	35 to 44 years	0.774647	2.41292	4.02098
2023-12-29	45 to 54 years	1.0405	2.8825	4.67715
2023-12-29	55 to 64 years	0.822841	2.44734	4.00802
2023-12-29	65 to 74 years	0.809486	2.29744	3.70362
2023-12-29	75 years and over	0.394298	1.64273	2.9069
2023-12-30	3 to 17 years	2.8645	5.43028	8.31539
2023-12-30	18 to 34 years	1.47094	3.03506	4.77166
2023-12-30	35 to 44 years	1.38605	2.95573	4.56722
2023-12-30	45 to 54 years	1.76076	3.53321	5.34537
2023-12-30	55 to 64 years	1.4592	3.0156	4.55556
2023-12-30	65 to 74 years	1.38397	2.80167	4.17812
2023-12-30	75 years and over	0.880752	2.1182	3.35848
2023-12-31	3 to 17 years	3.5624	6.11045	9.0565
2023-12-31	18 to 34 years	1.99248	3.52234	5.2869
2023-12-31	35 to 44 years	1.92662	3.48539	5.10282
2023-12-31	45 to 54 years	2.3831	4.12089	5.9013
2023-12-31	55 to 64 years	2.04797	3.53185	5.03854
2023-12-31	65 to 74 years	1.90827	3.26217	4.59299
2023-12-31	75 years and over	1.36352	2.55436	3.77524
2024-01-01	3 to 17 years	4.08987	6.66075	9.6944
2024-01-01	18 to 34 years	2.39226	3.92981	5.77027
2024-01-01	35 to 44 years	2.44502	3.93353	5.58918
2024-01-01	45 to 54 years	2.87705	4.61975	6.40752
2024-01-01	55 to 64 years	2.52351	3.97269	5.49927
2024-01-01	65 to 74 years	2.3858	3.66275	4.97423
2024-01-01	75 years and over	1.77818	2.93594	4.15418
2024-01-02	3 to 17 years	4.40512	7.00426	10.1408
2024-01-02	18 to 34 years	2.67251	4.24169	6.19406
2024-01-02	35 to 44 years	2.7842	4.3106	6.03619
2024-01-02	45 to 54 years	3.30352	5.0212	6.8195
2024-01-02	55 to 64 years	2.88502	4.32318	5.81615
2024-01-02	65 to 74 years	2.68049	3.96969	5.33231
2024-01-02	75 years and over	2.13497	3.25738	4.514
2024-01-03	3 to 17 years	4.53215	7.17332	10.359
2024-01-03	18 to 34 years	2.82201	4.46806	6.49881
2024-01-03	35 to 44 years	3.0054	4.56349	6.29527
2024-01-03	45 to 54 years	3.55473	5.29345	7.23555
2024-01-03	55 to 64 years	3.10097	4.56737	6.12339
2024-01-03	65 to 74 years	2.83712	4.16924	5.58992
2024-01-03	75 years and over	2.3566	3.52495	4.78347
2024-01-04	3 to 17 years	4.4835	7.17671	10.4546
2024-01-04	18 to 34 years	2.848	4.5546	6.63495
2024-01-04	35 to 44 years	3.05918	4.71243	6.47775
2024-01-04	45 to 54 years	3.6284	5.40776	7.39437
2024-01-04	55 to 64 years	3.17582	4.68245	6.30531
2024-01-04	65 to 74 years	2.92426	4.26279	5.72525
2024-01-04	75 years and over	2.49864	3.69248	4.99409
2024-01-05	3 to 17 years	4.16816	6.95808	10.359
2024-01-05	18 to 34 years	2.73728	4.51196	6.65754
2024-01-05	35 to 44 years	3.00957	4.70158	6.51831
2024-01-05	45 to 54 years	3.49937	5.40432	7.43252
2024-01-05	55 to 64 years	3.10524	4.69117	6.39925
2024-01-05	65 to 74 years	2.84106	4.24344	5.81809
2024-01-05	75 years and over	2.51761	3.75002	5.07605
2024-01-06	3 to 17 years	3.72576	6.59	9.98095
2024-01-06	18 to 34 years	2.54477	4.36002	6.55628
2024-01-06	35 to 44 years	2.81659	4.58343	6.45406
2024-01-06	45 to 54 years	3.28282	5.25793	7.40549
2024-01-06	55 to 64 years	2.93504	4.57888	6.36935
2024-01-06	65 to 74 years	2.67289	4.13448	5.76499
2024-01-06	75 years and over	2.44139	3.72396	5.11564
2024-01-07	3 to 17 years	3.11591	6.13693	9.50958
2024-01-07	18 to 34 years	2.22812	4.11897	6.35459
2024-01-07	35 to 44 years	2.58667	4.37894	6.34364
2024-01-07	45 to 54 years	2.91957	4.97956	7.20498
2024-01-07	55 to 64 years	2.61766	4.35508	6.22831
2024-01-07	65 to 74 years	2.37282	3.94109	5.58462
2024-01-07	75 years and over	2.29246	3.62654	5.089
2024-01-08	3 to 17 years	2.48922	5.61849	8.95896
2024-01-08	18 to 34 years	1.88739	3.8303	6.09026
2024-01-08	35 to 44 years	2.21484	4.09032	6.09502
2024-01-08	45 to 54 years	2.46543	4.63469	6.90085
2024-01-08	55 to 64 years	2.25446	4.06955	5.99144
2024-01-08	65 to 74 years	2.06544	3.68976	5.36247
2024-01-08	75 years and over	2.0302	3.43817	4.93204
2024-01-09	3 to 17 years	1.9769	5.12254	8.35393
2024-01-09	18 to 34 years	1.51935	3.52046	5.74565
2024-01-09	35 to 44 years	1.84182	3.76594	5.73129
2024-01-09	45 to 54 years	2.04344	4.2606	6.48638
2024-01-09	55 to 64 years	1.87727	3.75888	5.63016
2024-01-09	65 to 74 years	1.7154	3.40761	5.09684
2024-01-09	75 years and over	1.71201	3.21199	4.72843
2024-01-10	3 to 17 years	1.46037	4.59428	7.83481
2024-01-10	18 to 34 years	1.20401	3.16707	5.38616
2024-01-10	35 to 44 years	1.52417	3.42375	5.42705
2024-01-10	45 to 54 years	1.61676	3.8521	6.04213
2024-01-10	55 to 64 years	1.52199	3.4165	5.3297
2024-01-10	65 to 74 years	1.41255	3.10766	4.85619
2024-01-10	75 years and over	1.46416	2.96814	4.48923
2024-01-11	3 to 17 years	1.13138	4.0665	7.25537
2024-01-11	18 to 34 years	0.980337	2.84512	5.02394
2024-01-11	35 to 44 years	1.20816	3.09104	5.06079
2024-01-11	45 to 54 years	1.30975	3.4643	5.67534
2024-01-11	55 to 64 years	1.22587	3.0666	5.01995
2024-01-11	65 to 74 years	1.13414	2.78551	4.53737
2024-01-11	75 years and over	1.2136	2.69972	4.26875
2024-01-12	3 to 17 years	0.816223	3.53159	6.86221
2024-01-12	18 to 34 years	0.818287	2.49615	4.66915
2024-01-12	35 to 44 years	0.953245	2.73053	4.69963
2024-01-12	45 to 54 years	1.0576	3.02911	5.35115
2024-01-12	55 to 64 years	1.01311	2.72357	4.6818
2024-01-12	65 to 74 years	0.917867	2.47283	4.22312
2024-01-12	75 years and over	0.993884	2.40955	3.98948
2024-01-13	3 to 17 years	0.46695	3.05559	6.37199
2024-01-13	18 to 34 years	0.597081	2.16709	4.26533
2024-01-13	35 to 44 years	0.702886	2.39009	4.33382
2024-01-13	45 to 54 years	0.798391	2.63681	4.95922
2024-01-13	55 to 64 years	0.777244	2.39121	4.30966
2024-01-13	65 to 74 years	0.704178	2.17175	3.92413
2024-01-13	75 years and over	0.783243	2.12846	3.68498
2024-01-14	3 to 17 years	-0.0579932	2.51642	5.7856
2024-01-14	18 to 34 years	0.294854	1.84333	3.90331
2024-01-14	35 to 44 years	0.419683	2.02272	3.95756
2024-01-14	45 to 54 years	0.452795	2.24083	4.53257
2024-01-14	55 to 64 years	0.490966	2.06016	3.9466
2024-01-14	65 to 74 years	0.421201	1.85555	3.60838
2024-01-14	75 years and over	0.580904	1.83521	3.37067
2024-01-15	3 to 17 years	-0.590828	1.90804	5.32305
2024-01-15	18 to 34 years	-0.0438835	1.4782	3.48621
2024-01-15	35 to 44 years	0.0783652	1.64795	3.62779
2024-01-15	45 to 54 years	0.038162	1.79775	4.075
2024-01-15	55 to 64 years	0.1374	1.67013	3.55995
2024-01-15	65 to 74 years	0.104126	1.51155	3.19628
2024-01-15	75 years and over	0.296843	1.52561	3.03608
2024-01-16	3 to 17 years	-1.21368	1.21885	4.55514
2024-01-16	18 to 34 years	-0.43736	1.06096	3.06622
2024-01-16	35 to 44 years	-0.300026	1.22808	3.15525
2024-01-16	45 to 54 years	-0.430766	1.33449	3.47341
2024-01-16	55 to 64 years	-0.219803	1.25021	3.12251
2024-01-16	65 to 74 years	-0.262838	1.12267	2.82303
2024-01-16	75 years and over	0.0109852	1.19022	2.66226
2024-01-17	3 to 17 years	-2.06361	0.463393	3.63209
2024-01-17	18 to 34 years	-0.883232	0.592913	2.60579
2024-01-17	35 to 44 years	-0.739938	0.742396	2.61883
2024-01-17	45 to 54 years	-0.940811	0.779437	2.88167
2024-01-17	55 to 64 years	-0.67021	0.778272	2.61021
2024-01-17	65 to 74 years	-0.673391	0.690839	2.33202
2024-01-17	75 years and over	-0.310216	0.833956	2.24546
2024-01-18	3 to 17 years	-2.81745	-0.304785	2.64859
2024-01-18	18 to 34 years	-1.33607	0.127512	2.00019
2024-01-18	35 to 44 years	-1.21422	0.236854	2.09236
2024-01-18	45 to 54 years	-1.48717	0.201505	2.28862
2024-01-18	55 to 64 years	-1.18738	0.287021	2.04896
2024-01-18	65 to 74 years	-1.09273	0.241421	1.85262
2024-01-18	75 years and over	-0.655863	0.450132	1.80737
2024-01-19	3 to 17 years	-3.59566	-1.03045	1.73704
2024-01-19	18 to 34 years	-1.91467	-0.327505	1.40845
2024-01-19	35 to 44 years	-1.72619	-0.238365	1.50936
2024-01-19	45 to 54 years	-2.09394	-0.330603	1.60932
2024-01-19	55 to 64 years	-1.69511	-0.189062	1.50274
2024-01-19	65 to 74 years	-1.57653	-0.195728	1.37212
2024-01-19	75 years and over	-1.0344	0.0726033	1.36613
2024-01-20	3 to 17 years	-4.43077	-1.69698	0.780246
2024-01-20	18 to 34 years	-2.43317	-0.771474	0.859504
2024-01-20	35 to 44 years	-2.28388	-0.688041	0.918641
2024-01-20	45 to 54 years	-2.72931	-0.86526	0.966029
2024-01-20	55 to 64 years	-2.18985	-0.644838	0.935187
2024-01-20	65 to 74 years	-2.06874	-0.609929	0.843584
2024-01-20	75 years and over	-1.45365	-0.285133	0.971831
2024-01-21	3 to 17 years	-5.12154	-2.26346	0.215177
2024-01-21	18 to 34 years	-2.97658	-1.14637	0.365058
2024-01-21	35 to 44 years	-2.79283	-1.09582	0.394742
2024-01-21	45 to 54 years	-3.35354	-1.30054	0.380028
2024-01-21	55 to 64 years	-2.71615	-1.04126	0.449942
2024-01-21	65 to 74 years	-2.51147	-0.96843	0.379599
2024-01-21	75 years and over	-1.86287	-0.614503	0.550346
2024-01-22	3 to 17 years	-5.54373	-2.62463	-0.225065
2024-01-22	18 to 34 years	-3.31931	-1.4497	0.0537243
2024-01-22	35 to 44 years	-3.12258	-1.42708	0.0524415
2024-01-22	45 to 54 years	-3.75146	-1.68515	0.0082521
2024-01-22	55 to 64 years	-3.04709	-1.35927	0.116994
2024-01-22	65 to 74 years	-2.84719	-1.27085	0.0865541
2024-01-22	75 years and over	-2.17883	-0.90375	0.241033
2024-01-23	3 to 17 years	-5.77898	-2.8247	-0.443599
2024-01-23	18 to 34 years	-3.55193	-1.64412	-0.1812
2024-01-23	35 to 44 years	-3.40524	-1.66258	-0.208114
2024-01-23	45 to 54 years	-3.92668	-1.93712	-0.257518
2024-01-23	55 to 64 years	-3.3088	-1.58489	-0.123816
2024-01-23	65 to 74 years	-3.04061	-1.46312	-0.103955
2024-01-23	75 years and over	-2.4484	-1.11842	0.000235226
2024-01-24	3 to 17 years	-5.87474	-2.79433	-0.379488
2024-01-24	18 to 34 years	-3.64962	-1.71274	-0.23051
2024-01-24	35 to 44 years	-3.5442	-1.77653	-0.308851
2024-01-24	45 to 54 years	-4.07085	-2.03607	-0.350745
2024-01-24	55 to 64 years	-3.41107	-1.69222	-0.252428
2024-01-24	65 to 74 years	-3.18533	-1.55596	-0.229217
2024-01-24	75 years and over	-2.60844	-1.24207	-0.137765
2024-01-25	3 to 17 years	-5.66183	-2.58547	-0.237467
2024-01-25	18 to 34 years	-3.56386	-1.66272	-0.161502
2024-01-25	35 to 44 years	-3.58641	-1.76616	-0.282856
2024-01-25	45 to 54 years	-4.0138	-2.01384	-0.31124
2024-01-25	55 to 64 years	-3.41792	-1.67739	-0.192415
2024-01-25	65 to 74 years	-3.16292	-1.53528	-0.212271
2024-01-25	75 years and over	-2.66574	-1.28035	-0.17273
2024-01-26	3 to 17 years	-5.10169	-2.20449	0.148
2024-01-26	18 to 34 years	-3.38108	-1.48611	0.00810482
2024-01-26	35 to 44 years	-3.40244	-1.64073	-0.164524
2024-01-26	45 to 54 years	-3.81665	-1.85088	-0.165546
2024-01-26	55 to 64 years	-3.24234	-1.52853	-0.0555206
2024-01-26	65 to 74 years	-3.00089	-1.40622	-0.0987802
2024-01-26	75 years and over	-2.62029	-1.23115	-0.0971077
2024-01-27	3 to 17 years	-4.39456	-1.66174	0.741307
2024-01-27	18 to 34 years	-2.97156	-1.2094	0.311928
2024-01-27	35 to 44 years	-3.08565	-1.38057	0.0864416
2024-01-27	45 to 54 years	-3.43555	-1.54969	0.124648
2024-01-27	55 to 64 years	-2.93733	-1.27458	0.202468
2024-01-27	65 to 74 years	-2.69043	-1.16767	0.12107
2024-01-27	75 years and over	-2.44206	-1.09832	0.0397397
2024-01-28	3 to 17 years	-3.63558	-0.970657	1.54432
2024-01-28	18 to 34 years	-2.58011	-0.811524	0.719173
2024-01-28	35 to 44 years	-2.62713	-1.02511	0.466003
2024-01-28	45 to 54 years	-2.95226	-1.11721	0.587407
2024-01-28	55 to 64 years	-2.52022	-0.921761	0.568804
2024-01-28	65 to 74 years	-2.3179	-0.839076	0.484868
2024-01-28	75 years and over	-2.14697	-0.865703	0.261317
2024-01-29	3 to 17 years	-2.93352	-0.185161	2.44273
2024-01-29	18 to 34 years	-2.08461	-0.365414	1.20121
2024-01-29	35 to 44 years	-2.15585	-0.590514	0.941403
2024-01-29	45 to 54 years	-2.43793	-0.626306	1.15493
2024-01-29	55 to 64 years	-2.0354	-0.478859	1.04243
2024-01-29	65 to 74 years	-1.84733	-0.446145	0.905307
2024-01-29	75 years and over	-1.76898	-0.556428	0.612265
2024-01-30	3 to 17 years	-2.07261	0.695803	3.46682
2024-01-30	18 to 34 years	-1.52745	0.149924	1.77248
2024-01-30	35 to 44 years	-1.68287	-0.07331	1.4831
2024-01-30	45 to 54 years	-1.87517	-0.0369505	1.82828
2024-01-30	55 to 64 years	-1.50512	0.0432212	1.58924
2024-01-30	65 to 74 years	-1.40418	0.0293773	1.40326
2024-01-30	75 years and over	-1.37391	-0.190519	0.993618
2024-01-31	3 to 17 years	-1.16068	1.58073	4.41726
2024-01-31	18 to 34 years	-0.971929	0.70054	2.40655
2024-01-31	35 to 44 years	-1.1073	0.483694	2.13746
2024-01-31	45 to 54 years	-1.22831	0.606275	2.52214
2024-01-31	55 to 64 years	-0.948356	0.595717	2.19191
2024-01-31	65 to 74 years	-0.895274	0.532945	1.98279
2024-01-31	75 years and over	-0.972037	0.218843	1.43655
2024-02-01	3 to 17 years	-0.251989	2.46128	5.45793
2024-02-01	18 to 34 years	-0.352305	1.28005	3.06863
2024-02-01	35 to 44 years	-0.541862	1.06073	2.78499
2024-02-01	45 to 54 years	-0.582903	1.26004	3.23448
2024-02-01	55 to 64 years	-0.39739	1.15938	2.81695
2024-02-01	65 to 74 years	-0.374268	1.03437	2.57524
2024-02-01	75 years and over	-0.515509	0.664901	1.92888
2024-02-02	3 to 17 years	0.53646	3.28869	6.51438
2024-02-02	18 to 34 years	0.175397	1.82896	3.71281
2024-02-02	35 to 44 years	0.0109913	1.65339	3.42245
2024-02-02	45 to 54 years	0.0176529	1.92654	3.96543
2024-02-02	55 to 64 years	0.112694	1.73345	3.47198
2024-02-02	65 to 74 years	0.0831658	1.53821	3.11181
2024-02-02	75 years and over	-0.097286	1.11801	2.43273
2024-02-03	3 to 17 years	1.29503	4.0341	7.35783
2024-02-03	18 to 34 years	0.670342	2.3569	4.36249
2024-02-03	35 to 44 years	0.523565	2.2146	4.03961
2024-02-03	45 to 54 years	0.615556	2.53558	4.66783
2024-02-03	55 to 64 years	0.65552	2.2752	4.12938
2024-02-03	65 to 74 years	0.530986	2.03397	3.69184
2024-02-03	75 years and over	0.29414	1.55862	2.92141
2024-02-04	3 to 17 years	1.91255	4.65707	8.17273
2024-02-04	18 to 34 years	1.10941	2.82621	4.97208
2024-02-04	35 to 44 years	1.01739	2.71786	4.63025
2024-02-04	45 to 54 years	1.14042	3.09527	5.36657
2024-02-04	55 to 64 years	1.13902	2.76274	4.66282
2024-02-04	65 to 74 years	0.967524	2.46903	4.13754
2024-02-04	75 years and over	0.712601	1.96748	3.40102
2024-02-05	3 to 17 years	2.49292	5.17553	8.76497
2024-02-05	18 to 34 years	1.48205	3.22912	5.52407
2024-02-05	35 to 44 years	1.43445	3.16336	5.15285
2024-02-05	45 to 54 years	1.61639	3.58136	5.89984
2024-02-05	55 to 64 years	1.56397	3.18451	5.12439
2024-02-05	65 to 74 years	1.35049	2.83895	4.53132
2024-02-05	75 years and over	1.08448	2.33515	3.86906
2024-02-06	3 to 17 years	2.81759	5.57198	9.17974
2024-02-06	18 to 34 years	1.77982	3.53545	5.9017
2024-02-06	35 to 44 years	1.78122	3.52809	5.54382
2024-02-06	45 to 54 years	2.0058	3.96984	6.34252
2024-02-06	55 to 64 years	1.86403	3.54521	5.46458
2024-02-06	65 to 74 years	1.65567	3.14416	4.89524
2024-02-06	75 years and over	1.3703	2.65754	4.22472
2024-02-07	3 to 17 years	2.99572	5.87223	9.42482
2024-02-07	18 to 34 years	1.99147	3.79079	6.14333
2024-02-07	35 to 44 years	2.02976	3.80913	5.85646
2024-02-07	45 to 54 years	2.27175	4.28841	6.63209
2024-02-07	55 to 64 years	2.09519	3.81643	5.78403
2024-02-07	65 to 74 years	1.85864	3.38101	5.13214
2024-02-07	75 years and over	1.6078	2.93204	4.51398
2024-02-08	3 to 17 years	3.08955	6.04646	9.64858
2024-02-08	18 to 34 years	2.07296	3.95456	6.3636
2024-02-08	35 to 44 years	2.17923	4.00521	6.12804
2024-02-08	45 to 54 years	2.45014	4.47843	6.89004
2024-02-08	55 to 64 years	2.21948	3.99692	5.99165
2024-02-08	65 to 74 years	1.98187	3.53797	5.25688
2024-02-08	75 years and over	1.78811	3.13227	4.80089
2024-02-09	3 to 17 years	2.98024	6.10809	9.77098
2024-02-09	18 to 34 years	2.10041	4.04487	6.54828
2024-02-09	35 to 44 years	2.28462	4.12361	6.29301
2024-02-09	45 to 54 years	2.52128	4.60517	7.11828
2024-02-09	55 to 64 years	2.30365	4.11521	6.11864
2024-02-09	65 to 74 years	2.05634	3.64978	5.43177
2024-02-09	75 years and over	1.86418	3.27389	4.9479
2024-02-10	3 to 17 years	2.88499	6.10526	9.76548
2024-02-10	18 to 34 years	2.09116	4.0703	6.64982
2024-02-10	35 to 44 years	2.27428	4.17697	6.39238
2024-02-10	45 to 54 years	2.46804	4.67244	7.168
2024-02-10	55 to 64 years	2.26843	4.17747	6.20439
2024-02-10	65 to 74 years	2.02713	3.70255	5.49517
2024-02-10	75 years and over	1.90143	3.36369	5.06527
2024-02-11	3 to 17 years	2.77525	6.07403	9.66888
2024-02-11	18 to 34 years	2.02518	4.07731	6.71327
2024-02-11	35 to 44 years	2.21995	4.20254	6.40116
2024-02-11	45 to 54 years	2.42503	4.7017	7.16139
2024-02-11	55 to 64 years	2.26238	4.2078	6.29443
2024-02-11	65 to 74 years	1.95573	3.72568	5.52312
2024-02-11	75 years and over	1.89389	3.41518	5.1513
2024-02-12	3 to 17 years	2.77224	6.00852	9.65193
2024-02-12	18 to 34 years	1.99977	4.06331	6.69419
2024-02-12	35 to 44 years	2.14744	4.19196	6.43543
2024-02-12	45 to 54 years	2.35627	4.66525	7.14139
2024-02-12	55 to 64 years	2.17859	4.18996	6.28402
2024-02-12	65 to 74 years	1.9378	3.69635	5.54374
2024-02-12	75 years and over	1.88435	3.4266	5.21335
2024-02-13	3 to 17 years	2.6611	5.90874	9.70644
2024-02-13	18 to 34 years	1.97161	4.02021	6.74063
2024-02-13	35 to 44 years	2.1075	4.18016	6.433
2024-02-13	45 to 54 years	2.3038	4.62571	7.19623
2024-02-13	55 to 64 years	2.14089	4.14737	6.26493
2024-02-13	65 to 74 years	1.89366	3.66477	5.58709
2024-02-13	75 years and over	1.84857	3.42702	5.18188
2024-02-14	3 to 17 years	2.591	5.87133	9.64529
2024-02-14	18 to 34 years	1.96109	3.9935	6.65093
2024-02-14	35 to 44 years	2.08675	4.14155	6.44375
2024-02-14	45 to 54 years	2.24846	4.58267	7.14336
2024-02-14	55 to 64 years	2.13803	4.1206	6.30575
2024-02-14	65 to 74 years	1.87992	3.62188	5.56544
2024-02-14	75 years and over	1.79788	3.40817	5.17016
2024-02-15	3 to 17 years	2.5389	5.85951	9.71981
2024-02-15	18 to 34 years	1.92136	3.95748	6.61649
2024-02-15	35 to 44 years	2.00676	4.12543	6.40513
2024-02-15	45 to 54 years	2.12968	4.56514	7.1498
2024-02-15	55 to 64 years	2.06386	4.10616	6.2832
2024-02-15	65 to 74 years	1.83227	3.60354	5.57035
2024-02-15	75 years and over	1.799	3.38789	5.18024
2024-02-16	3 to 17 years	2.5144	5.83972	9.73291
2024-02-16	18 to 34 years	1.90413	3.93317	6.56067
2024-02-16	35 to 44 years	1.96601	4.10158	6.41468
2024-02-16	45 to 54 years	2.10817	4.5496	7.06992
2024-02-16	55 to 64 years	2.04312	4.07409	6.26574
2024-02-16	65 to 74 years	1.78126	3.59822	5.55036
2024-02-16	75 years and over	1.76613	3.36115	5.15577
2024-02-17	3 to 17 years	2.37678	5.78374	9.81595
2024-02-17	18 to 34 years	1.81806	3.91411	6.54872
2024-02-17	35 to 44 years	1.91543	4.0586	6.44713
2024-02-17	45 to 54 years	2.03851	4.51719	7.07151
2024-02-17	55 to 64 years	1.9976	4.03604	6.28492
2024-02-17	65 to 74 years	1.7192	3.55265	5.54469
2024-02-17	75 years and over	1.72094	3.33725	5.1127
2024-02-18	3 to 17 years	2.19084	5.69638	9.75424
2024-02-18	18 to 34 years	1.75296	3.88149	6.45393
2024-02-18	35 to 44 years	1.7933	4.02244	6.40519
2024-02-18	45 to 54 years	1.91006	4.447	7.10732
2024-02-18	55 to 64 years	1.89092	3.99276	6.25391
2024-02-18	65 to 74 years	1.65348	3.51321	5.49219
2024-02-18	75 years and over	1.67169	3.29331	5.04679
2024-02-19	3 to 17 years	2.00622	5.51327	9.62126
2024-02-19	18 to 34 years	1.5992	3.82333	6.37274
2024-02-19	35 to 44 years	1.68544	3.9226	6.35298
2024-02-19	45 to 54 years	1.7824	4.35176	7.05049
2024-02-19	55 to 64 years	1.76824	3.91099	6.23047
2024-02-19	65 to 74 years	1.46978	3.42706	5.44462
2024-02-19	75 years and over	1.54538	3.23276	5.01908
2024-02-20	3 to 17 years	1.6918	5.26779	9.39817
2024-02-20	18 to 34 years	1.42984	3.69389	6.26969
2024-02-20	35 to 44 years	1.52985	3.80041	6.33226
2024-02-20	45 to 54 years	1.58946	4.18044	6.91176
2024-02-20	55 to 64 years	1.56155	3.7668	6.16402
2024-02-20	65 to 74 years	1.33514	3.33063	5.36953
2024-02-20	75 years and over	1.40455	3.14837	4.9471
2024-02-21	3 to 17 years	1.47509	4.88779	9.13626
2024-02-21	18 to 34 years	1.22278	3.4704	6.07932
2024-02-21	35 to 44 years	1.3234	3.61297	6.23764
2024-02-21	45 to 54 years	1.38313	3.95693	6.81559
2024-02-21	55 to 64 years	1.3976	3.59257	6.00281
2024-02-21	65 to 74 years	1.18791	3.16865	5.25708
2024-02-21	75 years and over	1.24835	3.03043	4.86251
2024-02-22	3 to 17 years	1.05698	4.43373	8.63458
2024-02-22	18 to 34 years	1.01344	3.19759	5.82896
2024-02-22	35 to 44 years	1.16518	3.34696	6.092
2024-02-22	45 to 54 years	1.16119	3.64258	6.56868
2024-02-22	55 to 64 years	1.18976	3.34472	5.80152
2024-02-22	65 to 74 years	1.02358	2.92063	5.09737
2024-02-22	75 years and over	1.13986	2.84827	4.72611
2024-02-23	3 to 17 years	0.496581	3.92356	8.1877
2024-02-23	18 to 34 years	0.731092	2.87165	5.59544
2024-02-23	35 to 44 years	0.929579	3.04889	5.84831
2024-02-23	45 to 54 years	0.845129	3.28883	6.23816
2024-02-23	55 to 64 years	0.915823	3.03594	5.48866
2024-02-23	65 to 74 years	0.745842	2.64073	4.94743
2024-02-23	75 years and over	1.00197	2.63946	4.58438
2024-02-24	3 to 17 years	-0.0914577	3.34785	7.54367
2024-02-24	18 to 34 years	0.435344	2.50566	5.13253
2024-02-24	35 to 44 years	0.509591	2.70611	5.4413
2024-02-24	45 to 54 years	0.427168	2.87778	5.81016
2024-02-24	55 to 64 years	0.547198	2.69442	5.13357
2024-02-24	65 to 74 years	0.430552	2.3247	4.51686
2024-02-24	75 years and over	0.756262	2.369	4.37027
2024-02-25	3 to 17 years	-0.739983	2.69817	6.74043
2024-02-25	18 to 34 years	-0.00817059	2.11069	4.72721
2024-02-25	35 to 44 years	0.124985	2.29867	4.92909
2024-02-25	45 to 54 years	-0.0151995	2.41788	5.27933
2024-02-25	55 to 64 years	0.162567	2.30589	4.66243
2024-02-25	65 to 74 years	0.0508848	1.97144	4.16448
2024-02-25	75 years and over	0.451691	2.07827	4.0725
2024-02-26	3 to 17 years	-1.5449	2.00965	5.95163
2024-02-26	18 to 34 years	-0.520121	1.6954	4.30751
2024-02-26	35 to 44 years	-0.345079	1.86845	4.47455
2024-02-26	45 to 54 years	-0.546127	1.93456	4.80434
2024-02-26	55 to 64 years	-0.299314	1.88668	4.29174
2024-02-26	65 to 74 years	-0.347122	1.60645	3.78673
2024-02-26	75 years and over	0.131379	1.75102	3.75184
2024-02-27	3 to 17 years	-2.42769	1.35714	5.32016
2024-02-27	18 to 34 years	-1.08512	1.25636	3.88585
2024-02-27	35 to 44 years	-0.892503	1.41702	4.01779
2024-02-27	45 to 54 years	-1.16068	1.44487	4.25153
2024-02-27	55 to 64 years	-0.796948	1.45035	3.83315
2024-02-27	65 to 74 years	-0.794319	1.21447	3.37343
2024-02-27	75 years and over	-0.270144	1.41006	3.41431
2024-02-28	3 to 17 years	-3.53541	0.632025	4.80554
2024-02-28	18 to 34 years	-1.69263	0.827392	3.48899
2024-02-28	35 to 44 years	-1.49313	0.954957	3.5621
2024-02-28	45 to 54 years	-1.88958	0.941305	3.86304
2024-02-28	55 to 64 years	-1.3974	1.01188	3.47753
2024-02-28	65 to 74 years	-1.34775	0.82778	3.05297
2024-02-28	75 years and over	-0.72229	1.07002	3.06475
2024-02-29	3 to 17 years	-4.69123	-0.028593	4.56181
2024-02-29	18 to 34 years	-2.39285	0.369221	3.22603
2024-02-29	35 to 44 years	-2.20312	0.484237	3.27251
2024-02-29	45 to 54 years	-2.67981	0.394662	3.54707
2024-02-29	55 to 64 years	-2.0536	0.529891	3.24131
2024-02-29	65 to 74 years	-2.01819	0.418946	2.84306
2024-02-29	75 years and over	-1.23838	0.703207	2.80831
2024-03-01	3 to 17 years	-5.91607	-0.704476	4.38991
2024-03-01	18 to 34 years	-3.10108	-0.0374274	3.18411
2024-03-01	35 to 44 years	-2.91554	0.0117445	3.14604
2024-03-01	45 to 54 years	-3.5334	-0.119342	3.37173
2024-03-01	55 to 64 years	-2.83362	0.0833094	3.02352
2024-03-01	65 to 74 years	-2.64848	-0.00160425	2.67559
2024-03-01	75 years and over	-1.83923	0.332985	2.71338
2024-03-02	3 to 17 years	-7.11461	-1.19474	4.62781
2024-03-02	18 to 34 years	-3.90759	-0.418556	3.23273
2024-03-02	35 to 44 years	-3.7409	-0.404953	3.07065
2024-03-02	45 to 54 years	-4.39632	-0.586257	3.35559
2024-03-02	55 to 64 years	-3.62893	-0.316171	2.99561
2024-03-02	65 to 74 years	-3.39612	-0.360107	2.69404
2024-03-02	75 years and over	-2.45069	-0.0237742	2.62528
2024-03-03	3 to 17 years	-8.22134	-1.61643	4.90882
2024-03-03	18 to 34 years	-4.8078	-0.734588	3.36735
2024-03-03	35 to 44 years	-4.61429	-0.735823	3.14707
2024-03-03	45 to 54 years	-5.3243	-0.937238	3.4608
2024-03-03	55 to 64 years	-4.41408	-0.652309	3.10472
2024-03-03	65 to 74 years	-4.07225	-0.653617	2.7214
2024-03-03	75 years and over	-3.10878	-0.297601	2.64856
2024-03-04	3 to 17 years	-9.48936	-1.97877	5.14053
2024-03-04	18 to 34 years	-5.5928	-1.00428	3.53174
2024-03-04	35 to 44 years	-5.53643	-1.03411	3.32997
2024-03-04	45 to 54 years	-6.28115	-1.25745	3.67531
2024-03-04	55 to 64 years	-5.3028	-0.937573	3.27545
2024-03-04	65 to 74 years	-4.83337	-0.916918	2.95242
2024-03-04	75 years and over	-3.8108	-0.549971	2.70319
2024-03-05	3 to 17 years	-10.5755	-2.23374	5.65239
2024-03-05	18 to 34 years	-6.37383	-1.21648	3.68941
2024-03-05	35 to 44 years	-6.34117	-1.27133	3.59652
2024-03-05	45 to 54 years	-7.18609	-1.51694	3.92019
2024-03-05	55 to 64 years	-6.09556	-1.18678	3.57465
2024-03-05	65 to 74 years	-5.45575	-1.12429	3.11965
2024-03-05	75 years and over	-4.41413	-0.772534	2.87031
2024-03-06	3 to 17 years	-11.4686	-2.49146	6.15769
2024-03-06	18 to 34 years	-6.97063	-1.39327	4.05157
2024-03-06	35 to 44 years	-6.96882	-1.50358	3.93212
2024-03-06	45 to 54 years	-7.92932	-1.74412	4.34618
2024-03-06	55 to 64 years	-6.67877	-1.38945	3.82383
2024-03-06	65 to 74 years	-6.09647	-1.31864	3.46503
2024-03-06	75 years and over	-4.95591	-0.959085	3.10742
2024-03-07	3 to 17 years	-12.5248	-2.64338	6.77516
2024-03-07	18 to 34 years	-7.53979	-1.55226	4.3307
2024-03-07	35 to 44 years	-7.50879	-1.65545	4.38239
2024-03-07	45 to 54 years	-8.55285	-1.95092	4.87758
2024-03-07	55 to 64 years	-7.25021	-1.54537	4.16183
2024-03-07	65 to 74 years	-6.67407	-1.45659	3.76883
2024-03-07	75 years and over	-5.49211	-1.10165	3.47021

[truncated: 11 more sheets: SuppFig1, SuppFig2, SuppFig3, SuppFig4, SuppFig5, SuppFig6, SuppFig7, SuppFig8, SuppFig9, SuppFig10, SuppFig11]
